# Supplementary material for: Poly[(μ3-benzene-1,3,5-tricarboxyl­ato-κ3 O 1:O 3:O 5)(μ2-2-methyl­imidazolato-κ2 N:N′)tris­(2-methyl­imidazole-κN)dizinc(II)]
Source: Acta Crystallogr Sect E Struct Rep Online. 2011 May 7;67(Pt 6):m669–70. doi: 10.1107/S1600536811015844 (PMC3120569; doi:10.1107/S1600536811015844)
Supplement: Supplementary file 1 [file e-67-0m669-sup1.cif]

##############################################################################
#                                                                            #
# This CIF contains the data in a paper accepted for publication in          #
# Acta Crystallographica Section E. It conforms to the requirements of       #
# Notes for Authors for Acta Crystallographica Section E, and has been       #
# peer reviewed under the auspices of the IUCr Commission on Journals.       #
#                                                                            #
# Full details of the Crystallographic Information File format               #
# are given in the paper "The Crystallographic Information File (CIF):       #
# a New Standard Archive File for Crystallography" by S. R. Hall, F. H.      #
# Allen and I. D. Brown [Acta Cryst. (1991), A47, 655-685].                  #
#                                                                            #
# The current version of the core CIF dictionary is obtainable from          #
# ftp://ftp.iucr.org/pub/cif_core.dic.                                       #
#                                                                            #
# Software is freely available for graphical display of the structure(s)     #
# in this CIF. For information consult the CIF software page                 #
# http://www.iucr.org/resources/cif/software.                                #
#                                                                            #
# This file may be used for bona fide research purposes within the           #
# scientific community so long as proper attribution is given to the journal # 
# article from which it was obtained.                                        #
#                                                                            #
##############################################################################
data_global
_audit_creation_method     'from SHELXL97 CIF and IUCr SHELXL97-template'
_journal_date_recd_electronic     2011-04-21
_journal_date_accepted     2011-04-26
_journal_name_full     'Acta Crystallographica, Section E'
_journal_year     2011
_journal_volume     67
_journal_issue      6
_journal_page_first     m669
_journal_page_last     m670
_journal_paper_category     QM
_journal_coeditor_code     BT5531
_publ_contact_author_name     'Prof. Dr. Norbert Stock'
_publ_contact_author_address
;
Institut f\"ur Anorganische Chemie
Christian-Albrechts-Universit\"at zu Kiel
Max-Eyth-Strasse 2
24118 Kiel
Germany
;
_publ_contact_author_email     stock@ac.uni-kiel.de
_publ_contact_author_fax     '0049431-880-1775'
_publ_contact_author_phone     '0049431-880-1675'
_publ_section_title
;\
Poly[(\m~3~-benzene-1,3,5-tricarboxylato-\k^3^<i>O</i>^1^:<i>O</i>^3^:\
<i>O</i>^5^)(\m~2~-2-methylimidazolato-\k^2^<i>N</i>:<i>N</i>')tris(2-\
methylimidazole-\k<i>N</i>)dizinc(II)]
;
loop_
    _publ_author_name
    _publ_author_address
    'Maniam, Palanikumar'
;
Institut f\"ur Anorganische Chemie
Christian-Albrechts-Universit\"at zu Kiel
Max-Eyth-Strasse 2
24118 Kiel
Germany
;
    'Stock, Norbert'
;
Institut f\"ur Anorganische Chemie
Christian-Albrechts-Universit\"at zu Kiel
Max-Eyth-Strasse 2
24118 Kiel
Germany
;
_cell_special_details     ?
data_I
_chemical_name_systematic
;
Poly[(\m~3~-benzene-1,3,5-tricarboxylato-
\k^3^<i>O</i>^1^:<i>O</i>^3^:<i>O</i>^5^)(\m~2~-2-methylimidazolato-
\k^2^<i>N</i>:<i>N</i>')tris(2-methylimidazole-\k<i>N</i>)dizinc(II)]
;
_chemical_name_common     ?
_chemical_formula_moiety     'C25 H26 N8 O6 Zn2'
_chemical_formula_sum     'C25 H26 N8 O6 Zn2'
_chemical_formula_iupac     '[Zn2 (C9 H3 O6) (C4 H5 N2) (C4 H6 N2)3]'
_chemical_formula_weight     665.28
_chemical_melting_point     ?
_symmetry_cell_setting     orthorhombic
_symmetry_space_group_name_H-M     'P b c n'
_symmetry_space_group_name_Hall     '-P 2n 2ab'
loop_
    _symmetry_equiv_pos_as_xyz
    'x, y, z'
    '-x+1/2, -y+1/2, z+1/2'
    'x+1/2, -y+1/2, -z'
    '-x, y, -z+1/2'
    '-x, -y, -z'
    'x-1/2, y-1/2, -z-1/2'
    '-x-1/2, y-1/2, z'
    'x, -y, z-1/2'
_cell_length_a     18.9722(6)
_cell_length_b     18.2247(4)
_cell_length_c     16.5585(4)
_cell_angle_alpha     90.00
_cell_angle_beta     90.00
_cell_angle_gamma     90.00
_cell_volume     5725.3(3)
_cell_formula_units_Z     8
_cell_measurement_reflns_used     40409
_cell_measurement_theta_min     1.55
_cell_measurement_theta_max     29.67
_cell_measurement_temperature     293(2)
_exptl_crystal_description     block
_exptl_crystal_colour     colourless
_exptl_crystal_size_max     0.1589
_exptl_crystal_size_mid     0.0939
_exptl_crystal_size_min     0.0694
_exptl_crystal_density_diffrn     1.544
_exptl_crystal_density_meas     ?
_exptl_crystal_density_method     'not measured'
_exptl_crystal_F_000     2720
_exptl_absorpt_coefficient_mu     1.729
_exptl_absorpt_correction_type     numerical
_exptl_absorpt_process_details     '(XRED and X-SHAPE; Stoe & Cie, 2008)'
_exptl_absorpt_correction_T_min     0.6837
_exptl_absorpt_correction_T_max     0.8138
_exptl_special_details
;
;
_diffrn_ambient_temperature     293(2)
_diffrn_radiation_type     MoK\a
_diffrn_radiation_wavelength     0.71073
_diffrn_radiation_source     'fine-focus sealed tube'
_diffrn_radiation_monochromator     graphite
_diffrn_measurement_device_type     'Stoe IPDS-1'
_diffrn_measurement_method     \f
_diffrn_detector_area_resol_mean     ?
_diffrn_reflns_number     38494
_diffrn_reflns_av_R_equivalents     0.0497
_diffrn_reflns_av_sigmaI/netI     0.0334
_diffrn_reflns_theta_min     1.55
_diffrn_reflns_theta_max     29.26
_diffrn_reflns_theta_full     29.26
_diffrn_measured_fraction_theta_max     0.991
_diffrn_measured_fraction_theta_full     0.991
_diffrn_reflns_limit_h_min     -26
_diffrn_reflns_limit_h_max     26
_diffrn_reflns_limit_k_min     -24
_diffrn_reflns_limit_k_max     23
_diffrn_reflns_limit_l_min     -16
_diffrn_reflns_limit_l_max     22
_diffrn_standards_number     ?
_diffrn_standards_interval_count     ?
_diffrn_standards_interval_time     ?
_diffrn_standards_decay_%     ?
_refine_special_details
;
Refinement of <i>F</i>^2^ against ALL reflections. The weighted <i>R</i>-factor
<i>wR</i> and goodness of fit <i>S</i> are based on <i>F</i>^2^, conventional
<i>R</i>-factors <i>R</i> are based on <i>F</i>, with <i>F</i> set to zero for
negative <i>F</i>^2^. The threshold expression of <i>F</i>^2^ >
\s(<i>F</i>^2^) is used only for calculating <i>R</i>-factors(gt) <i>etc</i>.
and is not relevant to the choice of reflections for refinement.
<i>R</i>-factors based on <i>F</i>^2^ are statistically about twice as large
as those based on <i>F</i>, and <i>R</i>- factors based on ALL data will be
even larger.
;
_reflns_number_total     7732
_reflns_number_gt     6222
_reflns_threshold_expression     I>2\s(I)
_refine_ls_structure_factor_coef     Fsqd
_refine_ls_matrix_type     full
_refine_ls_R_factor_all     0.0814
_refine_ls_R_factor_gt     0.0614
_refine_ls_wR_factor_gt     0.1342
_refine_ls_wR_factor_ref     0.1433
_refine_ls_goodness_of_fit_ref     1.132
_refine_ls_restrained_S_all     1.132
_refine_ls_number_reflns     7732
_refine_ls_number_parameters     370
_refine_ls_number_restraints     0
_refine_ls_hydrogen_treatment     constr
_refine_ls_weighting_scheme     calc
_refine_ls_weighting_details
         'calc w=1/[\s^2^(Fo^2^)+(0.0602P)^2^+8.9412P] where P=(Fo^2^+2Fc^2^)/3'
_atom_sites_solution_hydrogens     geom
_atom_sites_solution_primary     direct
_atom_sites_solution_secondary     difmap
_refine_ls_shift/su_max     0.000
_refine_ls_shift/su_mean     0.000
_refine_diff_density_max     0.471
_refine_diff_density_min     -0.544
_refine_ls_extinction_method     none
_refine_ls_extinction_coef     ?
loop_
    _atom_type_symbol
    _atom_type_description
    _atom_type_scat_dispersion_real
    _atom_type_scat_dispersion_imag
    _atom_type_scat_source
    'C' 'C' 0.0033 0.0016
                         'International Tables Vol C Tables 4.2.6.8 and 6.1.1.4'
    'H' 'H' 0.0000 0.0000
                         'International Tables Vol C Tables 4.2.6.8 and 6.1.1.4'
    'N' 'N' 0.0061 0.0033
                         'International Tables Vol C Tables 4.2.6.8 and 6.1.1.4'
    'O' 'O' 0.0106 0.0060
                         'International Tables Vol C Tables 4.2.6.8 and 6.1.1.4'
    'Zn' 'Zn' 0.2839 1.4301
                         'International Tables Vol C Tables 4.2.6.8 and 6.1.1.4'
_computing_data_collection     'X-AREA (Stoe & Cie, 2008)'
_computing_cell_refinement     'X-AREA (Stoe & Cie, 2008)'
_computing_data_reduction     'X-AREA (Stoe & Cie, 2008)'
_computing_structure_solution     'SHELXS97 (Sheldrick, 2008)'
_computing_structure_refinement     'SHELXL97 (Sheldrick, 2008)'
_computing_molecular_graphics     'DIAMOND (Brandenburg, 2010)'
_computing_publication_material     'XCIF in SHELXTL (Sheldrick, 2008)'
loop_
    _atom_site_type_symbol
    _atom_site_label
    _atom_site_fract_x
    _atom_site_fract_y
    _atom_site_fract_z
    _atom_site_U_iso_or_equiv
    _atom_site_adp_type
    _atom_site_calc_flag
    _atom_site_refinement_flags
    _atom_site_occupancy
    _atom_site_symmetry_multiplicity
    _atom_site_disorder_assembly
    _atom_site_disorder_group
    Zn Zn1 0.45797(2) 0.21003(2) 0.06434(3) 0.03012(11) Uani d . 1 1 . .
    Zn Zn2 0.86974(2) -0.02837(2) 0.16875(2) 0.02691(11) Uani d . 1 1 . .
    O O1 0.82544(13) 0.04108(16) -0.22416(15) 0.0317(6) Uani d . 1 1 . .
    O O2 0.75851(19) 0.1297(2) -0.27156(19) 0.0542(9) Uani d . 1 1 . .
    O O3 0.54340(16) 0.20240(19) -0.1090(2) 0.0482(8) Uani d . 1 1 . .
    O O4 0.53500(14) 0.15579(16) 0.01530(17) 0.0372(6) Uani d . 1 1 . .
    O O5 0.73489(17) 0.0422(2) 0.14383(17) 0.0461(8) Uani d . 1 1 . .
    O O6 0.81368(14) -0.01665(16) 0.06956(16) 0.0367(6) Uani d . 1 1 . .
    C C1 0.73604(17) 0.0869(2) -0.1391(2) 0.0262(6) Uani d . 1 1 . .
    C C2 0.67256(19) 0.1251(2) -0.1327(2) 0.0301(7) Uani d . 1 1 . .
    H H2A 0.6548 0.1500 -0.1773 0.036 Uiso calc R 1 1 . .
    C C3 0.63563(18) 0.1261(2) -0.0602(2) 0.0299(7) Uani d . 1 1 . .
    C C4 0.66398(18) 0.0910(2) 0.0066(2) 0.0301(7) Uani d . 1 1 . .
    H H4A 0.6397 0.0921 0.0554 0.036 Uiso calc R 1 1 . .
    C C5 0.72805(18) 0.0544(2) 0.0019(2) 0.0271(7) Uani d . 1 1 . .
    C C6 0.76310(18) 0.0509(2) -0.0720(2) 0.0276(7) Uani d . 1 1 . .
    H H6A 0.8048 0.0243 -0.0763 0.033 Uiso calc R 1 1 . .
    C C7 0.77524(18) 0.0865(2) -0.2179(2) 0.0289(7) Uani d . 1 1 . .
    C C8 0.56601(18) 0.1652(2) -0.0522(2) 0.0302(7) Uani d . 1 1 . .
    C C9 0.76020(19) 0.0245(2) 0.0779(2) 0.0296(7) Uani d . 1 1 . .
    C C1E 0.9480(2) 0.1157(3) 0.1420(3) 0.0398(9) Uani d . 1 1 . .
    C C2E 0.9061(3) 0.1880(3) 0.2364(3) 0.0512(11) Uani d . 1 1 . .
    H H2E 0.8966 0.2290 0.2680 0.061 Uiso calc R 1 1 . .
    C C3E 0.8810(2) 0.1201(3) 0.2469(3) 0.0423(9) Uani d . 1 1 . .
    H H3E 0.8505 0.1058 0.2879 0.051 Uiso calc R 1 1 . .
    C C4E 0.9881(3) 0.0916(3) 0.0703(3) 0.0579(13) Uani d . 1 1 . .
    H H4E1 1.0137 0.1325 0.0484 0.070 Uiso calc R 1 1 . .
    H H4E2 0.9561 0.0730 0.0304 0.070 Uiso calc R 1 1 . .
    H H4E3 1.0206 0.0537 0.0856 0.070 Uiso calc R 1 1 . .
    N N1E 0.90718(18) 0.07433(19) 0.1879(2) 0.0352(7) Uani d . 1 1 . .
    N N2E 0.9484(2) 0.1849(2) 0.1696(3) 0.0471(9) Uani d . 1 1 . .
    H H2EN 0.9713 0.2210 0.1489 0.057 Uiso calc R 1 1 . .
    C C1F 0.3558(2) 0.1785(2) -0.0669(3) 0.0396(9) Uani d . 1 1 . .
    C C2F 0.3373(2) 0.2885(3) -0.0222(3) 0.0427(10) Uani d . 1 1 . .
    H H2F 0.3412 0.3314 0.0079 0.051 Uiso calc R 1 1 . .
    C C3F 0.2905(2) 0.2767(3) -0.0822(3) 0.0495(11) Uani d . 1 1 . .
    H H3F 0.2565 0.3093 -0.1010 0.059 Uiso calc R 1 1 . .
    C C4F 0.3840(3) 0.1032(3) -0.0801(4) 0.0613(15) Uani d . 1 1 . .
    H H4F1 0.3585 0.0800 -0.1232 0.074 Uiso calc R 1 1 . .
    H H4F2 0.3787 0.0749 -0.0315 0.074 Uiso calc R 1 1 . .
    H H4F3 0.4330 0.1060 -0.0941 0.074 Uiso calc R 1 1 . .
    N N1F 0.37830(16) 0.22648(19) -0.0125(2) 0.0353(7) Uani d . 1 1 . .
    N N2F 0.30319(19) 0.2075(2) -0.1096(3) 0.0479(9) Uani d . 1 1 . .
    H H2FN 0.2809 0.1861 -0.1482 0.057 Uiso calc R 1 1 . .
    C C1G 0.3665(3) 0.1373(3) 0.1915(4) 0.0604(14) Uani d . 1 1 . .
    C C2G 0.4502(3) 0.0661(3) 0.1528(4) 0.0667(16) Uani d . 1 1 . .
    H H2G 0.4899 0.0485 0.1260 0.080 Uiso calc R 1 1 . .
    C C3G 0.4119(4) 0.0282(4) 0.2072(4) 0.0738(17) Uani d . 1 1 . .
    H H3G 0.4194 -0.0198 0.2241 0.089 Uiso calc R 1 1 . .
    C C4G 0.3175(5) 0.2000(5) 0.1996(7) 0.131(4) Uani d . 1 1 . .
    H H4G1 0.2818 0.1883 0.2386 0.157 Uiso calc R 1 1 . .
    H H4G2 0.2958 0.2098 0.1484 0.157 Uiso calc R 1 1 . .
    H H4G3 0.3431 0.2426 0.2172 0.157 Uiso calc R 1 1 . .
    N N1G 0.4217(2) 0.1347(2) 0.1431(2) 0.0444(8) Uani d . 1 1 . .
    N N2G 0.3604(3) 0.0740(3) 0.2321(3) 0.0631(13) Uani d . 1 1 . .
    H H2GN 0.3290 0.0643 0.2680 0.076 Uiso calc R 1 1 . .
    C C1H 0.94630(18) -0.1645(2) 0.1130(2) 0.0328(8) Uani d . 1 1 . .
    C C2H 1.01834(19) -0.0828(2) 0.1579(2) 0.0338(8) Uani d . 1 1 . .
    H H2H 1.0369 -0.0393 0.1782 0.041 Uiso calc R 1 1 . .
    C C3H 1.05531(18) -0.1437(2) 0.1393(3) 0.0359(8) Uani d . 1 1 . .
    H H3H 1.1038 -0.1493 0.1452 0.043 Uiso calc R 1 1 . .
    C C4H 0.8800(2) -0.2001(3) 0.0853(4) 0.0578(15) Uani d . 1 1 . .
    H H4H1 0.8900 -0.2490 0.0671 0.069 Uiso calc R 1 1 . .
    H H4H2 0.8601 -0.1721 0.0418 0.069 Uiso calc R 1 1 . .
    H H4H3 0.8470 -0.2020 0.1293 0.069 Uiso calc R 1 1 . .
    N N1H 0.94875(15) -0.09609(18) 0.14179(19) 0.0302(6) Uani d . 1 1 . .
    N N2H 1.01007(16) -0.19593(18) 0.1103(2) 0.0324(7) Uani d . 1 1 . .
loop_
    _atom_site_aniso_label
    _atom_site_aniso_U_11
    _atom_site_aniso_U_22
    _atom_site_aniso_U_33
    _atom_site_aniso_U_12
    _atom_site_aniso_U_13
    _atom_site_aniso_U_23
    Zn1 0.02406(18) 0.0339(2) 0.0324(2) -0.00044(16) 0.00318(16) -0.00303(18)
    Zn2 0.02578(18) 0.0330(2) 0.02195(18) 0.00254(16) 0.00150(15) 0.00171(16)
    O1 0.0277(11) 0.0457(15) 0.0218(11) 0.0058(10) 0.0038(9) -0.0020(11)
    O2 0.064(2) 0.067(2) 0.0317(15) 0.0266(17) 0.0106(14) 0.0175(16)
    O3 0.0392(15) 0.059(2) 0.0460(17) 0.0201(14) 0.0056(14) 0.0122(16)
    O4 0.0305(13) 0.0449(15) 0.0361(15) 0.0112(11) 0.0091(11) 0.0009(12)
    O5 0.0490(17) 0.066(2) 0.0232(12) 0.0188(15) 0.0029(12) 0.0022(14)
    O6 0.0354(13) 0.0493(17) 0.0254(12) 0.0162(12) -0.0044(10) 0.0017(12)
    C1 0.0248(15) 0.0310(17) 0.0228(15) -0.0002(13) 0.0014(12) -0.0024(13)
    C2 0.0306(16) 0.0342(18) 0.0253(16) 0.0060(14) -0.0006(13) 0.0027(15)
    C3 0.0293(16) 0.0323(17) 0.0281(17) 0.0038(13) 0.0033(14) 0.0000(14)
    C4 0.0268(15) 0.0383(19) 0.0252(16) 0.0017(14) 0.0035(13) 0.0017(15)
    C5 0.0274(15) 0.0325(17) 0.0215(15) 0.0023(13) -0.0009(12) -0.0003(13)
    C6 0.0255(15) 0.0323(17) 0.0250(16) 0.0041(12) -0.0006(12) -0.0012(14)
    C7 0.0283(15) 0.0357(18) 0.0228(15) 0.0002(13) 0.0002(12) 0.0002(14)
    C8 0.0256(15) 0.0348(18) 0.0300(18) 0.0031(13) 0.0010(13) -0.0009(15)
    C9 0.0301(16) 0.0369(18) 0.0217(15) 0.0030(14) -0.0010(12) 0.0014(14)
    C1E 0.037(2) 0.044(2) 0.038(2) -0.0042(17) 0.0001(16) 0.0052(18)
    C2E 0.058(3) 0.041(2) 0.054(3) -0.005(2) -0.004(2) -0.009(2)
    C3E 0.042(2) 0.044(2) 0.041(2) -0.0027(17) 0.0055(17) -0.0072(19)
    C4E 0.061(3) 0.065(3) 0.048(3) -0.002(3) 0.019(2) 0.014(3)
    N1E 0.0395(17) 0.0330(17) 0.0330(17) -0.0053(13) 0.0025(13) -0.0001(13)
    N2E 0.049(2) 0.0393(19) 0.053(2) -0.0128(16) -0.0061(18) 0.0047(18)
    C1F 0.0324(18) 0.042(2) 0.045(2) -0.0075(16) -0.0023(16) -0.0096(19)
    C2F 0.0330(18) 0.043(2) 0.052(3) 0.0046(16) -0.0054(17) -0.016(2)
    C3F 0.037(2) 0.057(3) 0.055(3) 0.0069(19) -0.0136(19) -0.014(2)
    C4F 0.058(3) 0.040(3) 0.086(4) -0.003(2) -0.010(3) -0.021(3)
    N1F 0.0261(14) 0.0379(17) 0.0420(18) -0.0006(12) -0.0046(13) -0.0075(14)
    N2F 0.0368(17) 0.057(2) 0.049(2) -0.0025(16) -0.0129(16) -0.0165(19)
    C1G 0.066(3) 0.054(3) 0.061(3) -0.016(2) 0.034(3) -0.003(3)
    C2G 0.063(3) 0.061(3) 0.076(4) 0.006(3) 0.016(3) 0.024(3)
    C3G 0.080(4) 0.067(4) 0.074(4) -0.005(3) 0.008(3) 0.028(3)
    C4G 0.130(7) 0.093(6) 0.169(10) 0.021(5) 0.116(7) 0.016(6)
    N1G 0.0441(19) 0.049(2) 0.0405(19) -0.0053(16) 0.0117(16) 0.0037(17)
    N2G 0.072(3) 0.070(3) 0.047(2) -0.027(2) 0.020(2) 0.004(2)
    C1H 0.0244(16) 0.039(2) 0.0348(19) 0.0002(14) 0.0025(14) -0.0037(16)
    C2H 0.0288(16) 0.041(2) 0.0317(19) 0.0012(15) -0.0039(14) -0.0053(16)
    C3H 0.0219(15) 0.048(2) 0.038(2) 0.0040(14) -0.0044(14) -0.0122(18)
    C4H 0.0225(18) 0.058(3) 0.092(4) 0.0010(18) 0.000(2) -0.024(3)
    N1H 0.0244(13) 0.0361(16) 0.0302(15) 0.0039(12) 0.0007(11) -0.0044(13)
    N2H 0.0257(14) 0.0363(17) 0.0350(16) 0.0034(12) 0.0002(12) -0.0051(14)
_geom_special_details
;
All e.s.d.'s (except the e.s.d. in the dihedral angle between two l.s. planes)
are estimated using the full covariance matrix. The cell e.s.d.'s are taken
into account individually in the estimation of e.s.d.'s in distances, angles
and torsion angles; correlations between e.s.d.'s in cell parameters are only
used when they are defined by crystal symmetry. An approximate (isotropic)
treatment of cell e.s.d.'s is used for estimating e.s.d.'s involving l.s.
planes.
;
loop_
    _geom_bond_atom_site_label_1
    _geom_bond_atom_site_label_2
    _geom_bond_site_symmetry_2
    _geom_bond_distance
    _geom_bond_publ_flag
    Zn1 O4 . 1.942(3) y
    Zn2 O6 . 1.968(3) y
    Zn2 O1 8_556 1.976(2) y
    Zn1 N2H 7_765 1.971(3) y
    Zn1 N1F . 1.998(3) y
    Zn1 N1G . 2.015(4) y
    Zn2 N1H . 1.992(3) y
    Zn2 N1E . 2.027(3) y
    O1 C7 . 1.265(4) y
    O2 C7 . 1.228(5) y
    O3 C8 . 1.236(5) y
    O4 C8 . 1.274(5) y
    O5 C9 . 1.236(5) y
    O6 C9 . 1.269(4) y
    C1 C6 . 1.388(5) ?
    C1 C2 . 1.395(5) ?
    C1 C7 . 1.503(5) ?
    C2 C3 . 1.390(5) ?
    C2 H2A . 0.9300 ?
    C3 C4 . 1.386(5) ?
    C3 C8 . 1.507(5) ?
    C4 C5 . 1.389(5) ?
    C4 H4A . 0.9300 ?
    C5 C6 . 1.394(5) ?
    C5 C9 . 1.501(5) ?
    C6 H6A . 0.9300 ?
    C1E N1E . 1.321(5) ?
    C1E N2E . 1.340(6) ?
    C1E C4E . 1.477(7) ?
    C2E C3E . 1.338(7) ?
    C2E N2E . 1.368(7) ?
    C2E H2E . 0.9300 ?
    C3E N1E . 1.377(5) ?
    C3E H3E . 0.9300 ?
    C4E H4E1 . 0.9600 ?
    C4E H4E2 . 0.9600 ?
    C4E H4E3 . 0.9600 ?
    N2E H2EN . 0.8600 ?
    C1F N1F . 1.325(5) ?
    C1F N2F . 1.333(6) ?
    C1F C4F . 1.490(7) ?
    C2F C3F . 1.349(6) ?
    C2F N1F . 1.381(5) ?
    C2F H2F . 0.9300 ?
    C3F N2F . 1.361(6) ?
    C3F H3F . 0.9300 ?
    C4F H4F1 . 0.9600 ?
    C4F H4F2 . 0.9600 ?
    C4F H4F3 . 0.9600 ?
    N2F H2FN . 0.8600 ?
    C1G N1G . 1.319(6) ?
    C1G N2G . 1.340(7) ?
    C1G C4G . 1.480(10) ?
    C2G C3G . 1.348(8) ?
    C2G N1G . 1.372(7) ?
    C2G H2G . 0.9300 ?
    C3G N2G . 1.349(8) ?
    C3G H3G . 0.9300 ?
    C4G H4G1 . 0.9600 ?
    C4G H4G2 . 0.9600 ?
    C4G H4G3 . 0.9600 ?
    N2G H2GN . 0.8600 ?
    C1H N1H . 1.336(5) ?
    C1H N2H . 1.339(4) ?
    C1H C4H . 1.488(5) ?
    C2H C3H . 1.348(6) ?
    C2H N1H . 1.369(4) ?
    C2H H2H . 0.9300 ?
    C3H N2H . 1.368(5) ?
    C3H H3H . 0.9300 ?
    C4H H4H1 . 0.9600 ?
    C4H H4H2 . 0.9600 ?
    C4H H4H3 . 0.9600 ?
loop_
    _geom_angle_atom_site_label_1
    _geom_angle_atom_site_label_2
    _geom_angle_atom_site_label_3
    _geom_angle_site_symmetry_1
    _geom_angle_site_symmetry_3
    _geom_angle
    _geom_angle_publ_flag
    O4 Zn1 N2H . 7_765 111.87(13) y
    O4 Zn1 N1F . . 112.28(13) y
    N2H Zn1 N1F 7_765 . 110.38(14) y
    O4 Zn1 N1G . . 100.42(14) y
    N2H Zn1 N1G 7_765 . 116.61(16) y
    N1F Zn1 N1G . . 104.81(15) y
    O6 Zn2 O1 . 8_556 122.12(11) y
    O6 Zn2 N1H . . 106.66(12) y
    O1 Zn2 N1H 8_556 . 116.64(13) y
    O6 Zn2 N1E . . 102.68(13) y
    O1 Zn2 N1E 8_556 . 96.73(13) y
    N1H Zn2 N1E . . 110.08(13) y
    C7 O1 Zn2 . 8 118.0(2) ?
    C8 O4 Zn1 . . 130.2(3) ?
    C9 O6 Zn2 . . 113.9(2) ?
    C6 C1 C2 . . 119.6(3) ?
    C6 C1 C7 . . 120.7(3) ?
    C2 C1 C7 . . 119.7(3) ?
    C3 C2 C1 . . 120.5(3) ?
    C3 C2 H2A . . 119.8 ?
    C1 C2 H2A . . 119.8 ?
    C4 C3 C2 . . 119.2(3) ?
    C4 C3 C8 . . 119.2(3) ?
    C2 C3 C8 . . 121.6(3) ?
    C3 C4 C5 . . 121.1(3) ?
    C3 C4 H4A . . 119.5 ?
    C5 C4 H4A . . 119.5 ?
    C4 C5 C6 . . 119.3(3) ?
    C4 C5 C9 . . 118.9(3) ?
    C6 C5 C9 . . 121.7(3) ?
    C1 C6 C5 . . 120.3(3) ?
    C1 C6 H6A . . 119.9 ?
    C5 C6 H6A . . 119.9 ?
    O2 C7 O1 . . 123.7(3) ?
    O2 C7 C1 . . 119.8(3) ?
    O1 C7 C1 . . 116.5(3) ?
    O3 C8 O4 . . 125.5(3) ?
    O3 C8 C3 . . 119.8(3) ?
    O4 C8 C3 . . 114.7(3) ?
    O5 C9 O6 . . 124.1(3) ?
    O5 C9 C5 . . 119.2(3) ?
    O6 C9 C5 . . 116.7(3) ?
    N1E C1E N2E . . 110.2(4) ?
    N1E C1E C4E . . 126.4(4) ?
    N2E C1E C4E . . 123.4(4) ?
    C3E C2E N2E . . 105.9(4) ?
    C3E C2E H2E . . 127.0 ?
    N2E C2E H2E . . 127.0 ?
    C2E C3E N1E . . 109.9(4) ?
    C2E C3E H3E . . 125.1 ?
    N1E C3E H3E . . 125.1 ?
    C1E C4E H4E1 . . 109.5 ?
    C1E C4E H4E2 . . 109.5 ?
    H4E1 C4E H4E2 . . 109.5 ?
    C1E C4E H4E3 . . 109.5 ?
    H4E1 C4E H4E3 . . 109.5 ?
    H4E2 C4E H4E3 . . 109.5 ?
    C1E N1E C3E . . 105.8(4) ?
    C1E N1E Zn2 . . 130.0(3) ?
    C3E N1E Zn2 . . 122.9(3) ?
    C1E N2E C2E . . 108.2(4) ?
    C1E N2E H2EN . . 125.9 ?
    C2E N2E H2EN . . 125.9 ?
    N1F C1F N2F . . 109.9(4) ?
    N1F C1F C4F . . 126.3(4) ?
    N2F C1F C4F . . 123.8(4) ?
    C3F C2F N1F . . 109.0(4) ?
    C3F C2F H2F . . 125.5 ?
    N1F C2F H2F . . 125.5 ?
    C2F C3F N2F . . 106.1(4) ?
    C2F C3F H3F . . 127.0 ?
    N2F C3F H3F . . 127.0 ?
    C1F C4F H4F1 . . 109.5 ?
    C1F C4F H4F2 . . 109.5 ?
    H4F1 C4F H4F2 . . 109.5 ?
    C1F C4F H4F3 . . 109.5 ?
    H4F1 C4F H4F3 . . 109.5 ?
    H4F2 C4F H4F3 . . 109.5 ?
    C1F N1F C2F . . 106.2(3) ?
    C1F N1F Zn1 . . 125.3(3) ?
    C2F N1F Zn1 . . 128.5(3) ?
    C1F N2F C3F . . 108.8(4) ?
    C1F N2F H2FN . . 125.6 ?
    C3F N2F H2FN . . 125.6 ?
    N1G C1G N2G . . 110.0(5) ?
    N1G C1G C4G . . 125.6(5) ?
    N2G C1G C4G . . 124.4(5) ?
    C3G C2G N1G . . 109.4(6) ?
    C3G C2G H2G . . 125.3 ?
    N1G C2G H2G . . 125.3 ?
    N2G C3G C2G . . 106.1(6) ?
    N2G C3G H3G . . 126.9 ?
    C2G C3G H3G . . 126.9 ?
    C1G C4G H4G1 . . 109.5 ?
    C1G C4G H4G2 . . 109.5 ?
    H4G1 C4G H4G2 . . 109.5 ?
    C1G C4G H4G3 . . 109.5 ?
    H4G1 C4G H4G3 . . 109.5 ?
    H4G2 C4G H4G3 . . 109.5 ?
    C1G N1G C2G . . 105.9(4) ?
    C1G N1G Zn1 . . 129.8(4) ?
    C2G N1G Zn1 . . 124.2(3) ?
    C1G N2G C3G . . 108.5(4) ?
    C1G N2G H2GN . . 125.8 ?
    C3G N2G H2GN . . 125.8 ?
    N1H C1H N2H . . 112.3(3) ?
    N1H C1H C4H . . 123.1(3) ?
    N2H C1H C4H . . 124.6(4) ?
    C3H C2H N1H . . 108.2(3) ?
    C3H C2H H2H . . 125.9 ?
    N1H C2H H2H . . 125.9 ?
    C2H C3H N2H . . 109.1(3) ?
    C2H C3H H3H . . 125.5 ?
    N2H C3H H3H . . 125.5 ?
    C1H C4H H4H1 . . 109.5 ?
    C1H C4H H4H2 . . 109.5 ?
    H4H1 C4H H4H2 . . 109.5 ?
    C1H C4H H4H3 . . 109.5 ?
    H4H1 C4H H4H3 . . 109.5 ?
    H4H2 C4H H4H3 . . 109.5 ?
    C1H N1H C2H . . 105.6(3) ?
    C1H N1H Zn2 . . 129.2(2) ?
    C2H N1H Zn2 . . 124.9(3) ?
    C1H N2H C3H . . 104.9(3) ?
    C1H N2H Zn1 . 7_755 131.5(3) ?
    C3H N2H Zn1 . 7_755 123.2(2) ?
loop_
    _geom_torsion_atom_site_label_1
    _geom_torsion_atom_site_label_2
    _geom_torsion_atom_site_label_3
    _geom_torsion_atom_site_label_4
    _geom_torsion_site_symmetry_1
    _geom_torsion_site_symmetry_2
    _geom_torsion_site_symmetry_3
    _geom_torsion_site_symmetry_4
    _geom_torsion
    _geom_torsion_publ_flag
    N2H Zn1 O4 C8 7_765 . . . -76.9(4) ?
    N1F Zn1 O4 C8 . . . . 47.9(4) ?
    N1G Zn1 O4 C8 . . . . 158.8(4) ?
    O1 Zn2 O6 C9 8_556 . . . 41.1(3) ?
    N1H Zn2 O6 C9 . . . . 178.8(3) ?
    N1E Zn2 O6 C9 . . . . -65.4(3) ?
    C6 C1 C2 C3 . . . . -1.3(6) ?
    C7 C1 C2 C3 . . . . -180.0(3) ?
    C1 C2 C3 C4 . . . . 2.5(6) ?
    C1 C2 C3 C8 . . . . -178.4(3) ?
    C2 C3 C4 C5 . . . . -0.7(6) ?
    C8 C3 C4 C5 . . . . -179.9(3) ?
    C3 C4 C5 C6 . . . . -2.2(6) ?
    C3 C4 C5 C9 . . . . 173.4(4) ?
    C2 C1 C6 C5 . . . . -1.7(5) ?
    C7 C1 C6 C5 . . . . 177.0(3) ?
    C4 C5 C6 C1 . . . . 3.4(5) ?
    C9 C5 C6 C1 . . . . -172.1(3) ?
    Zn2 O1 C7 O2 8 . . . -9.8(5) ?
    Zn2 O1 C7 C1 8 . . . 171.5(2) ?
    C6 C1 C7 O2 . . . . -165.6(4) ?
    C2 C1 C7 O2 . . . . 13.0(6) ?
    C6 C1 C7 O1 . . . . 13.2(5) ?
    C2 C1 C7 O1 . . . . -168.2(3) ?
    Zn1 O4 C8 O3 . . . . -16.3(6) ?
    Zn1 O4 C8 C3 . . . . 164.1(3) ?
    C4 C3 C8 O3 . . . . 173.2(4) ?
    C2 C3 C8 O3 . . . . -5.9(6) ?
    C4 C3 C8 O4 . . . . -7.2(5) ?
    C2 C3 C8 O4 . . . . 173.7(4) ?
    Zn2 O6 C9 O5 . . . . -16.2(5) ?
    Zn2 O6 C9 C5 . . . . 161.9(3) ?
    C4 C5 C9 O5 . . . . -10.7(6) ?
    C6 C5 C9 O5 . . . . 164.7(4) ?
    C4 C5 C9 O6 . . . . 171.0(3) ?
    C6 C5 C9 O6 . . . . -13.5(5) ?
    N2E C2E C3E N1E . . . . 0.2(6) ?
    N2E C1E N1E C3E . . . . -0.1(5) ?
    C4E C1E N1E C3E . . . . -179.9(5) ?
    N2E C1E N1E Zn2 . . . . 167.5(3) ?
    C4E C1E N1E Zn2 . . . . -12.4(7) ?
    C2E C3E N1E C1E . . . . -0.1(5) ?
    C2E C3E N1E Zn2 . . . . -168.8(3) ?
    O6 Zn2 N1E C1E . . . . -60.7(4) ?
    O1 Zn2 N1E C1E 8_556 . . . 174.2(4) ?
    N1H Zn2 N1E C1E . . . . 52.6(4) ?
    O6 Zn2 N1E C3E . . . . 105.0(3) ?
    O1 Zn2 N1E C3E 8_556 . . . -20.1(4) ?
    N1H Zn2 N1E C3E . . . . -141.7(3) ?
    N1E C1E N2E C2E . . . . 0.2(5) ?
    C4E C1E N2E C2E . . . . -179.9(5) ?
    C3E C2E N2E C1E . . . . -0.2(5) ?
    N1F C2F C3F N2F . . . . -0.3(6) ?
    N2F C1F N1F C2F . . . . 0.0(5) ?
    C4F C1F N1F C2F . . . . 179.9(5) ?
    N2F C1F N1F Zn1 . . . . -178.4(3) ?
    C4F C1F N1F Zn1 . . . . 1.5(7) ?
    C3F C2F N1F C1F . . . . 0.2(5) ?
    C3F C2F N1F Zn1 . . . . 178.5(3) ?
    O4 Zn1 N1F C1F . . . . 37.9(4) ?
    N2H Zn1 N1F C1F 7_765 . . . 163.5(3) ?
    N1G Zn1 N1F C1F . . . . -70.2(4) ?
    O4 Zn1 N1F C2F . . . . -140.1(4) ?
    N2H Zn1 N1F C2F 7_765 . . . -14.6(4) ?
    N1G Zn1 N1F C2F . . . . 111.8(4) ?
    N1F C1F N2F C3F . . . . -0.2(6) ?
    C4F C1F N2F C3F . . . . 179.9(5) ?
    C2F C3F N2F C1F . . . . 0.3(6) ?
    N1G C2G C3G N2G . . . . -1.1(8) ?
    N2G C1G N1G C2G . . . . 1.3(7) ?
    C4G C1G N1G C2G . . . . -177.9(8) ?
    N2G C1G N1G Zn1 . . . . 178.2(4) ?
    C4G C1G N1G Zn1 . . . . -1.0(11) ?
    C3G C2G N1G C1G . . . . -0.1(8) ?
    C3G C2G N1G Zn1 . . . . -177.2(5) ?
    O4 Zn1 N1G C1G . . . . -175.7(5) ?
    N2H Zn1 N1G C1G 7_765 . . . 63.3(5) ?
    N1F Zn1 N1G C1G . . . . -59.1(5) ?
    O4 Zn1 N1G C2G . . . . 0.7(5) ?
    N2H Zn1 N1G C2G 7_765 . . . -120.3(5) ?
    N1F Zn1 N1G C2G . . . . 117.3(5) ?
    N1G C1G N2G C3G . . . . -2.0(7) ?
    C4G C1G N2G C3G . . . . 177.2(8) ?
    C2G C3G N2G C1G . . . . 1.9(8) ?
    N1H C2H C3H N2H . . . . 0.7(5) ?
    N2H C1H N1H C2H . . . . 0.4(5) ?
    C4H C1H N1H C2H . . . . -178.0(4) ?
    N2H C1H N1H Zn2 . . . . -173.3(3) ?
    C4H C1H N1H Zn2 . . . . 8.2(6) ?
    C3H C2H N1H C1H . . . . -0.7(4) ?
    C3H C2H N1H Zn2 . . . . 173.4(3) ?
    O6 Zn2 N1H C1H . . . . -57.7(4) ?
    O1 Zn2 N1H C1H 8_556 . . . 82.7(4) ?
    N1E Zn2 N1H C1H . . . . -168.4(3) ?
    O6 Zn2 N1H C2H . . . . 129.6(3) ?
    O1 Zn2 N1H C2H 8_556 . . . -89.9(3) ?
    N1E Zn2 N1H C2H . . . . 18.9(4) ?
    N1H C1H N2H C3H . . . . 0.0(5) ?
    C4H C1H N2H C3H . . . . 178.4(5) ?
    N1H C1H N2H Zn1 . . . 7_755 -172.7(3) ?
    C4H C1H N2H Zn1 . . . 7_755 5.7(7) ?
    C2H C3H N2H C1H . . . . -0.4(5) ?
    C2H C3H N2H Zn1 . . . 7_755 173.0(3) ?
loop_
    _geom_hbond_atom_site_label_D
    _geom_hbond_atom_site_label_H
    _geom_hbond_atom_site_label_A
    _geom_hbond_site_symmetry_A
    _geom_hbond_distance_DH
    _geom_hbond_distance_HA
    _geom_hbond_distance_DA
    _geom_hbond_angle_DHA
    _geom_hbond_publ_flag
    N2E H2EN O3 3 0.86 2.06 2.912(5) 169 yes
    N2F H2FN O2 4_654 0.86 1.84 2.693(5) 172 yes
    N2G H2GN O5 4_655 0.86 1.94 2.798(5) 175 yes
