# Supplementary material for: Poly[(μ3-benzene-1,3,5-tricarboxyl­ato-κ3 O 1:O 3:O 5)(μ2-2-methyl­imidazolato-κ2 N:N′)tris­(2-methyl­imidazole-κN)dizinc(II)]
Source: Acta Crystallogr Sect E Struct Rep Online. 2011 May 7;67(Pt 6):m669–70. doi: 10.1107/S1600536811015844 (PMC3120569; doi:10.1107/S1600536811015844)
Supplement: Supplementary file 2 [file e-67-0m669-Isup2.hkl]

# 
# h,k,l, Fc-squared, Fo-squared, sigma(Fo-squared) and status flag 
# 
data_I
_shelx_title ' 32_5 IN PBCN' 
_shelx_refln_list_code          4 
_shelx_F_calc_maximum      354.71 
_exptl_crystal_F_000      2720.00 
_reflns_d_resolution_high  0.7269 
 
loop_ 
 _symmetry_equiv_pos_as_xyz 
 'x, y, z' 
 '-x+1/2, -y+1/2, z+1/2' 
 'x+1/2, -y+1/2, -z' 
 '-x, y, -z+1/2' 
 '-x, -y, -z' 
 'x-1/2, y-1/2, -z-1/2' 
 '-x-1/2, y-1/2, z' 
 'x, -y, z-1/2' 
 
_cell_length_a    18.9722 
_cell_length_b    18.2247 
_cell_length_c    16.5585 
_cell_angle_alpha  90.000 
_cell_angle_beta   90.000 
_cell_angle_gamma  90.000 
 
_shelx_F_squared_multiplier     1.000 
 
loop_ 
 _refln_index_h 
 _refln_index_k 
 _refln_index_l 
 _refln_F_squared_calc 
 _refln_F_squared_meas 
 _refln_F_squared_sigma 
 _refln_observed_status 
   2   0   0    28673.87    37175.46    376.16 o 
   4   0   0     6092.39     4043.67    242.99 o 
   6   0   0     1390.14     1168.74    181.98 o 
   8   0   0     7306.38     7594.79    145.45 o 
  10   0   0   125820.83   123668.54   2062.49 o 
  12   0   0    83721.56    77606.68    191.80 o 
  14   0   0    10703.25    11036.98    117.06 o 
  16   0   0     7716.11     7625.75    117.19 o 
  18   0   0       36.25      171.26     92.02 o 
  20   0   0      432.54      472.10     88.57 o 
  22   0   0    13149.15    14506.77    877.89 o 
  24   0   0     5874.60     4917.25    301.18 o 
   1   1   0    22606.23    22758.95    417.82 o 
   3   1   0     2277.86     3546.96    193.11 o 
   5   1   0       88.39       98.14    148.36 o 
   7   1   0    12787.54    11842.85    114.03 o 
   9   1   0     9680.91     8185.09     98.88 o 
  11   1   0      528.14      460.68     81.89 o 
  13   1   0     2768.34     3003.96     76.44 o 
  15   1   0    11335.38    10516.03    137.23 o 
  17   1   0     4501.44     4504.07     79.05 o 
  19   1   0     2988.58     3243.07     68.34 o 
  21   1   0        4.85      131.55     78.99 o 
  23   1   0      994.51      987.42     63.53 o 
  25   1   0      579.36      559.44     58.65 o 
   0   2   0      538.67      711.72    322.49 o 
   4   2   0    20630.74    19788.50    181.92 o 
   6   2   0     2383.08     2450.76    119.80 o 
   8   2   0    78205.98    73863.38    209.95 o 
  10   2   0     3110.19     2529.99     85.85 o 
  12   2   0    12582.19    13016.30    134.05 o 
  14   2   0     8838.55     8311.00    145.57 o 
  16   2   0    11879.84    11678.79    141.04 o 
  18   2   0     2723.75     2810.12    107.01 o 
  20   2   0    10668.17    11268.07    211.88 o 
  22   2   0      314.41      321.97     57.67 o 
  24   2   0     1265.69     1192.05     73.21 o 
   1   3   0    73086.36    90642.77    421.15 o 
   3   3   0    66024.40    64493.91    435.01 o 
   5   3   0     1408.41     1995.93    124.38 o 
   7   3   0    20025.55    22114.46    119.05 o 
   9   3   0     9396.75     8848.64     97.34 o 
  11   3   0    26193.07    24276.05    136.12 o 
  13   3   0    24991.63    24741.14    232.20 o 
  15   3   0     1264.12     1408.84     73.02 o 
  17   3   0      822.19      783.74     67.08 o 
  19   3   0    12165.40    12088.92    151.41 o 
  21   3   0      549.28      617.56     56.51 o 
  23   3   0     4920.31     4717.16    184.02 o 
  25   3   0      821.36      743.91     66.59 o 
   0   4   0      244.90      606.51    218.26 o 
   2   4   0    19013.47    23722.46    294.77 o 
   4   4   0     2764.44     3996.86    167.76 o 
   6   4   0     6937.71     6367.37    102.37 o 
   8   4   0     1552.58     1321.51     87.11 o 
  10   4   0      740.57     1168.18     77.53 o 
  12   4   0    18315.31    17573.14     93.28 o 
  14   4   0     1368.35     1470.38     70.90 o 
  16   4   0     1126.59     1429.69     70.02 o 
  18   4   0     1995.07     1897.69    101.47 o 
  20   4   0      518.80      675.26     73.05 o 
  22   4   0     1833.68     1678.71    105.34 o 
  24   4   0     2524.26     2032.39     79.92 o 
   1   5   0    10452.37     8746.77    165.29 o 
   5   5   0    15211.58    12946.28    195.84 o 
   7   5   0    50652.38    51383.55    313.80 o 
   9   5   0    17969.94    17727.08     98.89 o 
  11   5   0     8842.42     9794.09     84.13 o 
  13   5   0    12653.48    12746.71    117.47 o 
  15   5   0    11752.64    11733.10     89.20 o 
  17   5   0     3307.95     3432.40     69.35 o 
  19   5   0     5050.03     4968.36     64.28 o 
  21   5   0     3229.06     3468.34    108.54 o 
  23   5   0      165.28      250.69     91.89 o 
  25   5   0      519.25      404.37     59.93 o 
   0   6   0     1623.47     1488.82    162.65 o 
   2   6   0     3160.14     3372.88    173.53 o 
   4   6   0     8953.86     8254.71    145.00 o 
   6   6   0      154.86      296.72    111.46 o 
   8   6   0     1696.16     1935.02     95.62 o 
  10   6   0     1222.41     1263.53     86.85 o 
  12   6   0     2715.76     2847.79     76.48 o 
  14   6   0      397.50      341.42    102.52 o 
  16   6   0     4122.87     4195.02     71.68 o 
  18   6   0     2078.06     1933.56     73.58 o 
  20   6   0      106.76      266.00     97.71 o 
  22   6   0      238.54      396.67     65.97 o 
  24   6   0       26.46       55.65     59.43 o 
   1   7   0    17168.81    14683.79    136.18 o 
   3   7   0       37.08       56.61    132.82 o 
   5   7   0     1955.48     1695.95    121.91 o 
   7   7   0     2105.05     2525.81     91.74 o 
   9   7   0    11997.56    12541.00    117.54 o 
  11   7   0    45195.99    45314.45    362.56 o 
  13   7   0    24956.26    24934.03    189.26 o 
  15   7   0      807.31      737.47     75.81 o 
  17   7   0     1418.21     1552.21    131.99 o 
  19   7   0       23.73      199.66     98.95 o 
  21   7   0     4412.12     4225.36    167.33 o 
  23   7   0     1508.45     1191.38    115.55 o 
   0   8   0    37805.00    33325.45    279.92 o 
   2   8   0     9946.79     8149.88    144.22 o 
   4   8   0    20574.49    18661.71    148.04 o 
   6   8   0       11.74      124.06     94.60 o 
   8   8   0     2290.11     2425.34     94.40 o 
  10   8   0     2805.18     2852.26     87.15 o 
  12   8   0      474.58      423.78     79.40 o 
  14   8   0      937.68     1100.44    111.88 o 
  16   8   0     3979.41     4190.14    109.01 o 
  18   8   0      204.69      326.13     70.44 o 
  20   8   0     1257.77     1425.50     99.03 o 
  22   8   0      631.48      622.39     71.31 o 
  24   8   0        1.88       97.33     69.61 o 
   1   9   0    10318.66    10270.77    128.12 o 
   3   9   0     1338.52     1175.27    111.15 o 
   5   9   0      626.73      835.28    215.70 o 
   7   9   0       44.14      108.72     93.07 o 
   9   9   0     5318.87     5249.37     84.79 o 
  11   9   0     1701.01     1387.03     79.91 o 
  13   9   0     6949.87     6578.28     80.97 o 
  15   9   0     1848.64     1856.46     78.32 o 
  17   9   0       11.88      120.95     76.17 o 
  19   9   0       47.18      106.55     72.39 o 
  21   9   0      882.58      922.84     66.73 o 
  23   9   0     1548.28     1114.84     71.25 o 
   0  10   0    24861.36    24874.32    238.41 o 
   2  10   0    19463.12    19523.29    225.64 o 
   4  10   0     3190.05     3124.66     97.42 o 
   6  10   0     4431.65     4888.80    119.46 o 
   8  10   0     5357.56     5597.39     96.17 o 
  10  10   0      581.79      543.22     82.23 o 
  12  10   0     5087.15     5136.54    104.69 o 
  14  10   0     5262.66     5058.90     80.03 o 
  16  10   0      960.79     1163.47     84.96 o 
  18  10   0      744.29      822.73     91.67 o 
  20  10   0     2162.25     2155.08     74.79 o 
  22  10   0      149.50      110.82     65.13 o 
   1  11   0     9961.37    11447.58    113.65 o 
   3  11   0    17768.39    18761.79    406.70 o 
   5  11   0      129.15       67.87    111.88 o 
   7  11   0     3565.31     3463.69     87.10 o 
   9  11   0       86.97      262.77     81.37 o 
  11  11   0        2.19      -38.85     99.75 o 
  13  11   0     1188.75     1101.43     77.89 o 
  15  11   0      632.28      928.40     79.25 o 
  17  11   0       38.40      132.26     98.74 o 
  19  11   0      263.17      355.40    129.20 o 
  21  11   0      175.67       73.95     74.34 o 
  23  11   0      325.59      360.42    110.66 o 
   0  12   0    65277.96    65181.47    295.14 o 
   2  12   0      182.81      290.57     87.07 o 
   4  12   0      251.49      153.16     89.30 o 
   6  12   0      205.27      271.17    100.89 o 
   8  12   0      300.58      487.14     82.38 o 
  10  12   0     7324.78     7206.26    147.97 o 
  12  12   0    11639.06    12618.55    166.57 o 
  14  12   0     3450.74     3795.52     74.19 o 
  16  12   0      803.67      836.16     69.67 o 
  18  12   0      208.48      133.94     70.11 o 
  20  12   0       25.43      132.68     68.85 o 
  22  12   0     1907.53     1491.81    111.11 o 
   1  13   0     5218.63     5302.10    276.84 o 
   3  13   0     3454.25     3478.73     94.81 o 
   5  13   0     4057.19     4142.50     90.18 o 
   7  13   0     8309.16     7898.42    113.92 o 
   9  13   0      354.99      418.24     85.96 o 
  11  13   0     2836.61     2782.06    192.85 o 
  13  13   0      323.18      417.68     68.95 o 
  15  13   0     2438.35     2378.40    105.71 o 
  17  13   0     1015.04     1005.71     71.29 o 
  19  13   0     1189.82     1202.54     87.70 o 
  21  13   0       47.28       19.57     93.60 o 
   0  14   0      719.06      606.64    167.07 o 
   2  14   0     7867.97     7727.68    225.79 o 
   4  14   0    12258.96    12777.68    191.29 o 
   6  14   0        9.04      -12.07     80.18 o 
   8  14   0    10810.18    11432.53    109.90 o 
  10  14   0      683.98      683.56     75.35 o 
  12  14   0      490.09      598.33    117.93 o 
  14  14   0     3460.90     3712.20    115.67 o 
  16  14   0     4289.50     4286.86     81.92 o 
  18  14   0      155.10      186.73     69.64 o 
  20  14   0     1286.84     1170.03    132.88 o 
   1  15   0    10777.40    11489.07    140.28 o 
   3  15   0      925.87      869.66     80.44 o 
   5  15   0       94.33      141.00     82.09 o 
   7  15   0      958.66     1301.22     82.54 o 
   9  15   0     1720.44     1704.26     81.18 o 
  11  15   0    11236.93    11645.81     94.52 o 
  13  15   0     4208.97     4508.52    132.03 o 
  15  15   0      964.89      903.37     73.17 o 
  17  15   0       47.08       85.63     67.34 o 
  19  15   0      757.74      722.34     70.73 o 
   0  16   0    20934.69    20944.47    185.44 o 
   2  16   0      935.66      947.68    103.55 o 
   4  16   0      447.90      528.70     79.71 o 
   6  16   0      467.84      446.76     79.60 o 
   8  16   0      366.78      406.79     64.84 o 
  10  16   0     3300.19     3437.50     82.55 o 
  12  16   0     8215.71     8250.18    131.37 o 
  14  16   0      139.08      317.79     71.44 o 
  16  16   0      223.69      336.26     67.56 o 
  18  16   0       28.54       97.97    127.88 o 
  20  16   0       88.31      118.01    117.50 o 
   1  17   0       18.15      185.71     91.46 o 
   3  17   0    10761.96    10841.27    112.83 o 
   5  17   0     1855.50     1725.62     75.06 o 
   7  17   0     7645.20     8128.31    254.22 o 
   9  17   0     6203.05     6686.28    105.67 o 
  11  17   0       24.00       32.96    110.10 o 
  13  17   0     1299.16     1397.93     76.80 o 
  15  17   0     5929.72     5814.57    237.37 o 
  17  17   0      735.63      690.47     86.36 o 
  19  17   0     1595.61      634.95    110.46 o 
   0  18   0     7114.63     6975.28    149.59 o 
   2  18   0       87.28      272.87     99.56 o 
   4  18   0     2768.68     3038.49     97.30 o 
   6  18   0      389.44      566.00     83.37 o 
   8  18   0     4921.83     5073.21    131.51 o 
  10  18   0       59.85       51.68     69.98 o 
  12  18   0       99.95      114.15     69.17 o 
  14  18   0      594.11      591.89    114.07 o 
  16  18   0      528.65      577.27    115.25 o 
  18  18   0      859.07      509.88     77.94 o 
   1  19   0    10121.52    10448.67    450.83 o 
   3  19   0      437.67      542.06     95.35 o 
   5  19   0       53.92       84.72    162.61 o 
   7  19   0        8.48       68.20     73.97 o 
   9  19   0      100.51      135.00     77.96 o 
  11  19   0     5583.74     5789.43    352.44 o 
  13  19   0     3714.62     3493.18     91.14 o 
  15  19   0        0.98       49.50     59.64 o 
   0  20   0     1771.61     1626.82    136.38 o 
   2  20   0      604.92      606.42     97.09 o 
   4  20   0     6201.99     5725.14    463.85 o 
   6  20   0        1.41        9.28     73.49 o 
   8  20   0     2331.00     2259.66     70.05 o 
  10  20   0        8.33       85.33    116.76 o 
  12  20   0      376.69      398.73    113.58 o 
  14  20   0      814.10      672.84     71.35 o 
   1  21   0      493.15      578.15    103.45 o 
   3  21   0     4551.36     4428.70    112.35 o 
   5  21   0      951.54      992.60    150.09 o 
   7  21   0     1496.61     1489.95    129.02 o 
   9  21   0     2245.87     2007.61    140.75 o 
  11  21   0       29.98      169.54     97.64 o 
  13  21   0      201.54      146.14     63.54 o 
   0  22   0     1707.87     1663.05    149.84 o 
   2  22   0     1607.25     1500.42    107.47 o 
   4  22   0      279.72       90.75     94.53 o 
   6  22   0       23.77      172.29     92.28 o 
   8  22   0        6.98       -7.79     69.77 o 
  10  22   0      346.99      375.51     66.28 o 
  12  22   0     2228.46     1749.33    113.96 o 
   1  23   0     1108.49     1055.07     91.89 o 
   3  23   0      218.15      338.25    116.06 o 
   5  23   0      250.06      194.05     94.16 o 
   7  23   0      152.02      101.70     72.21 o 
   9  23   0        0.52       -1.97     72.66 o 
   0  24   0      847.64      638.47    145.81 o 
   2  24   0      227.84      147.24     94.87 o 
   4  24   0      786.23      723.94    121.91 o 
   6  24   0       43.40      115.14     92.91 o 
   1   1   1    11969.45    10905.18    262.41 o 
   2   1   1    31537.79    32992.28    183.74 o 
   3   1   1     2392.64     1778.92    131.87 o 
   4   1   1     5690.18     5775.64    115.56 o 
   5   1   1     3807.92     2929.53    100.06 o 
   6   1   1    26160.44    24998.10    104.45 o 
   7   1   1     1212.81     1065.68     74.87 o 
   8   1   1     5760.80     5535.48     68.50 o 
   9   1   1      904.30     1007.25     62.26 o 
  10   1   1     3509.69     3562.49     59.55 o 
  11   1   1     7465.72     7457.70     60.39 o 
  12   1   1      735.39      874.66     63.01 o 
  13   1   1      237.72      326.63     51.68 o 
  14   1   1     1366.38     1290.43     47.88 o 
  15   1   1       26.64      138.70     50.17 o 
  16   1   1     1320.02     1324.12     50.51 o 
  17   1   1      317.32      409.92     51.55 o 
  18   1   1     5595.31     5862.97     60.81 o 
  19   1   1      172.71      240.05     58.02 o 
  20   1   1      659.03      854.00     63.76 o 
  21   1   1      164.21      266.59     44.63 o 
  22   1   1       21.65      165.39     40.82 o 
  23   1   1      645.40      660.68     43.81 o 
  24   1   1       10.36       69.23     40.74 o 
  25   1   1       70.44       68.52     43.11 o 
  26   1   1      704.49      380.19    123.92 o 
   0   2   1     3888.62     6924.93    302.82 o 
   1   2   1     6329.03     6543.67    224.13 o 
   2   2   1    25816.84    22868.84    237.75 o 
   3   2   1    24004.30    24207.92    155.21 o 
   4   2   1    12036.51    15413.76    121.99 o 
   5   2   1     8099.53     7896.69     95.69 o 
   6   2   1     3146.16     4208.68     84.67 o 
   7   2   1     1271.55     1299.38     71.55 o 
   8   2   1     4058.93     4766.69     69.97 o 
   9   2   1      141.05      500.88     59.94 o 
  10   2   1     1791.79     1615.31     60.90 o 
  11   2   1     3508.97     3119.27     56.12 o 
  12   2   1       33.30      138.23     52.12 o 
  13   2   1     7351.57     7385.01     56.90 o 
  14   2   1      153.30      203.92     51.56 o 
  15   2   1     3546.44     3454.18     54.51 o 
  16   2   1     2955.13     2917.58     51.17 o 
  17   2   1       12.45       96.23     49.36 o 
  18   2   1      175.65      256.87     47.17 o 
  19   2   1     2249.92     2369.45     46.83 o 
  20   2   1      804.30     1040.91     45.49 o 
  21   2   1      428.79      477.43     42.37 o 
  22   2   1       13.12       91.65     42.26 o 
  23   2   1      101.07      203.70     42.60 o 
  24   2   1      158.87      203.11     41.19 o 
  25   2   1       67.46      149.22     53.15 o 
   1   3   1    15479.61    14090.17    188.94 o 
   2   3   1    36710.06    38423.87    220.00 o 
   3   3   1    14813.51    16468.68    163.86 o 
   4   3   1    12227.18    13202.63    116.08 o 
   5   3   1      568.98      409.93     86.66 o 
   6   3   1    11865.00    11780.24     90.64 o 
   7   3   1       30.97      203.48     68.39 o 
   8   3   1    15186.23    14063.53     74.64 o 
   9   3   1      250.82      116.74     60.22 o 
  10   3   1     6374.99     5911.34     63.21 o 
  11   3   1     6577.17     6832.00     57.81 o 
  12   3   1     1392.23     1408.32     54.65 o 
  13   3   1      573.51      686.65     51.18 o 
  14   3   1     3258.80     3320.23     52.58 o 
  15   3   1     3543.53     3481.64     51.29 o 
  16   3   1     2324.33     2178.76     48.90 o 
  17   3   1      132.76      150.26     46.06 o 
  18   3   1     1437.02     1485.89     46.22 o 
  19   3   1     1390.28     1495.02     51.77 o 
  20   3   1     1744.70     1778.57     45.88 o 
  21   3   1       47.37       44.80     66.17 o 
  22   3   1     1167.67     1240.97     45.63 o 
  23   3   1       86.12      180.04     42.50 o 
  24   3   1       54.86      156.57     50.42 o 
  25   3   1      458.97      428.37     42.04 o 
   0   4   1    22747.97    21478.94    344.20 o 
   1   4   1    25374.86    25911.51    183.94 o 
   2   4   1     2663.82     3118.40    161.30 o 
   3   4   1    11632.58    12517.25    138.25 o 
   4   4   1     1832.15     1930.01    107.69 o 
   5   4   1    18664.61    18172.66    109.76 o 
   6   4   1     1898.62     1902.02     77.45 o 
   7   4   1      100.87      183.04     66.76 o 
   8   4   1       84.96       96.26     62.40 o 
   9   4   1     4978.53     5301.33     66.24 o 
  10   4   1     3013.91     2974.86     58.75 o 
  11   4   1        4.74      129.73     53.35 o 
  12   4   1     7963.76     7554.10     60.79 o 
  13   4   1      940.01     1031.38     50.43 o 
  14   4   1      749.03      817.25     52.56 o 
  15   4   1     1317.68     1405.51     51.92 o 
  16   4   1      303.15      482.65     45.50 o 
  17   4   1     5151.27     5239.03     50.06 o 
  18   4   1      192.78      209.81     46.62 o 
  19   4   1     1649.66     1878.34     55.94 o 
  20   4   1     1585.37     1653.43     43.81 o 
  21   4   1      519.07      539.68     40.44 o 
  22   4   1     1260.11     1338.68     45.30 o 
  23   4   1        3.07       75.33     41.13 o 
  24   4   1      678.88      653.51     41.08 o 
  25   4   1      134.05      233.77     41.33 o 
   1   5   1    32411.27    35968.78    163.03 o 
   2   5   1      692.10      580.44    130.74 o 
   3   5   1    29736.39    27020.46    156.78 o 
   4   5   1     9959.15     9394.80    114.52 o 
   5   5   1       58.65       37.04     86.03 o 
   6   5   1    19255.23    18367.77     92.67 o 
   7   5   1    18234.00    19236.37     89.56 o 
   8   5   1     4667.56     4727.60     67.63 o 
   9   5   1       11.92        3.70     63.79 o 
  10   5   1        4.50      154.52     55.88 o 
  11   5   1     8904.94     8529.99     59.96 o 
  12   5   1     1502.56     1652.30     50.98 o 
  13   5   1     2061.97     2068.69     52.63 o 
  14   5   1      110.49      253.81     50.76 o 
  15   5   1     1111.98     1220.50     50.82 o 
  16   5   1     1888.72     1846.94     48.12 o 
  17   5   1      761.55      861.87     44.72 o 
  18   5   1     1540.26     1656.29     43.90 o 
  19   5   1     2871.05     3130.21     67.40 o 
  20   5   1        3.73      112.99     42.64 o 
  21   5   1       26.08       41.28     41.40 o 
  22   5   1       34.57      101.90     41.34 o 
  23   5   1     1744.51     1619.83     60.32 o 
  24   5   1      336.27      261.88     49.88 o 
  25   5   1       15.46       73.95     46.88 o 
   0   6   1      322.61      213.11    145.20 o 
   1   6   1     5537.54     4948.36    101.96 o 
   2   6   1       18.58      131.20    105.28 o 
   3   6   1    69605.64    71456.48    220.28 o 
   4   6   1    53288.43    54813.78    401.13 o 
   5   6   1     3377.75     3900.49     91.75 o 
   6   6   1    20500.60    19318.86    104.42 o 
   7   6   1    24913.23    24068.10    168.35 o 
   8   6   1    15163.99    13525.47     80.51 o 
   9   6   1    13746.26    12894.24     82.96 o 
  10   6   1     2656.59     2503.44     56.75 o 
  11   6   1     9577.17     9607.15     88.19 o 
  12   6   1     4070.30     4135.37     64.67 o 
  13   6   1    10567.61    10642.54     66.20 o 
  14   6   1     5126.36     4839.61     53.50 o 
  15   6   1     9931.24     9704.77     96.45 o 
  16   6   1     7683.53     7698.40     86.32 o 
  17   6   1      201.86      335.75     42.24 o 
  18   6   1     1178.56     1177.99     44.43 o 
  19   6   1     3430.72     3714.05     64.62 o 
  20   6   1     3810.42     3857.27     51.63 o 
  21   6   1     3487.29     3652.27     48.75 o 
  22   6   1       10.22      104.42     42.37 o 
  23   6   1      177.35      283.53     63.00 o 
  24   6   1      103.98      137.77     45.53 o 
  25   6   1      598.31      564.10     69.55 o 
   1   7   1    24766.96    25734.01    116.21 o 
   2   7   1     7482.31     6944.53     97.69 o 
   3   7   1    34980.67    33409.39    222.84 o 
   4   7   1     1890.07     1921.65     91.10 o 
   5   7   1     1245.68     1041.09     79.73 o 
   6   7   1     3639.54     3146.14     70.45 o 
   7   7   1    16716.15    16330.35     80.20 o 
   8   7   1     1391.52     1861.86     68.94 o 
   9   7   1     4312.54     4336.58     68.95 o 
  10   7   1     5909.23     5425.19     63.31 o 
  11   7   1     4222.03     3672.53     61.77 o 
  12   7   1       12.86       39.23     59.73 o 
  13   7   1     2198.03     2082.90     62.95 o 
  14   7   1     4516.54     4241.63     59.51 o 
  15   7   1     2846.34     3003.06     51.61 o 
  16   7   1      794.65      871.97     50.93 o 
  17   7   1     2313.70     2262.48     51.12 o 
  18   7   1     1848.11     2113.44     98.32 o 
  19   7   1     3437.74     3663.95     80.53 o 
  20   7   1       11.29       74.13     58.61 o 
  21   7   1       41.99      159.38     81.01 o 
  22   7   1      723.25      674.07     49.89 o 
  23   7   1     1774.10     1540.49    118.80 o 
  24   7   1       52.57       66.77     49.24 o 
   0   8   1    33699.15    33059.16    158.79 o 
   1   8   1        4.38        3.38     73.15 o 
   2   8   1     1297.62     1270.47     75.28 o 
   3   8   1     3837.82     4278.41     84.57 o 
   4   8   1    31549.31    31086.87    253.12 o 
   5   8   1    56488.30    54994.97    453.01 o 
   6   8   1     8481.32     9268.22    106.37 o 
   7   8   1     7111.83     6134.73     72.38 o 
   8   8   1      792.97      690.34     67.73 o 
   9   8   1     2376.45     2392.88     58.01 o 
  10   8   1     4669.39     4666.99     66.34 o 
  11   8   1      303.09      412.44     62.94 o 
  12   8   1    11419.66    10987.97     95.96 o 
  13   8   1       31.52      118.12     58.70 o 
  14   8   1        2.43      117.76     54.05 o 
  15   8   1     7424.58     7270.97     60.70 o 
  16   8   1     2562.13     2541.74     75.31 o 
  17   8   1     6990.31     6881.32     57.89 o 
  18   8   1      556.48      599.28     50.34 o 
  19   8   1     2415.72     2529.62     53.79 o 
  20   8   1      331.70      497.69     58.99 o 
  21   8   1      237.17      292.55     51.26 o 
  22   8   1     1407.99     1314.98     50.32 o 
  23   8   1      265.28      305.31     47.08 o 
  24   8   1     1171.99     1049.09     51.03 o 
   1   9   1    13037.75    11667.97     82.98 o 
   2   9   1    20990.21    19381.27     92.00 o 
   3   9   1    23278.73    24551.83    117.70 o 
   4   9   1      391.43      199.89     82.06 o 
   5   9   1    15823.97    16331.78     99.56 o 
   6   9   1     1637.43     1534.32     92.65 o 
   7   9   1      524.20      411.80     65.64 o 
   8   9   1    11205.57    10879.87     71.95 o 
   9   9   1     3323.95     3091.43     62.84 o 
  10   9   1     9350.56     8595.65     87.95 o 
  11   9   1     1553.22     1571.99     63.85 o 
  12   9   1      607.64      521.23     63.63 o 
  13   9   1        1.36      120.05     56.39 o 
  14   9   1     2680.17     3009.00     72.19 o 
  15   9   1     3532.64     3512.82     80.44 o 
  16   9   1      332.52      202.24     52.93 o 
  17   9   1      176.60      372.71     51.83 o 
  18   9   1      127.65      282.31     47.76 o 
  19   9   1     3687.22     3631.67     67.69 o 
  20   9   1     1612.33     1598.71     69.97 o 
  21   9   1      107.47      136.89     46.36 o 
  22   9   1      318.09      394.41     48.89 o 
  23   9   1      465.48      393.93     71.57 o 
  24   9   1      584.89      504.31     55.43 o 
   0  10   1     9952.28    10640.02    308.35 o 
   1  10   1     5024.97     4574.68     71.78 o 
   2  10   1     2648.66     2025.66     66.70 o 
   3  10   1    15684.26    14885.25     93.18 o 
   4  10   1    26270.28    24218.28    132.61 o 
   5  10   1     1512.47     1286.59    115.36 o 
   6  10   1     2539.91     3023.66     76.11 o 
   7  10   1      446.24      321.64     60.96 o 
   8  10   1     5795.25     5787.49     66.56 o 
   9  10   1     3779.37     3538.55     63.80 o 
  10  10   1       48.65      106.72     71.99 o 
  11  10   1     4024.60     4194.19     65.39 o 
  12  10   1     1150.35     1387.86     55.61 o 
  13  10   1      577.23      774.44     61.85 o 
  14  10   1      257.85      328.34     57.30 o 
  15  10   1     1481.10     1514.28     53.16 o 
  16  10   1     4026.46     4060.76     53.45 o 
  17  10   1      185.99      171.24     58.73 o 
  18  10   1     1268.02     1268.43     57.67 o 
  19  10   1      128.59      293.72     50.09 o 
  20  10   1      654.81      787.63     51.76 o 
  21  10   1     1746.62     1634.87     49.78 o 
  22  10   1      560.72      579.27     75.92 o 
  23  10   1      179.12      167.33     46.97 o 
   1  11   1     6160.54     5293.32     77.94 o 
   2  11   1        4.36       21.82     65.35 o 
   3  11   1     2659.07     2858.93     66.14 o 
   4  11   1    13850.58    13949.68    119.90 o 
   5  11   1     2206.30     2333.44     71.28 o 
   6  11   1    36700.98    37319.27    240.11 o 
   7  11   1     4018.11     3804.13     99.67 o 
   8  11   1     3725.58     4088.23     63.71 o 
   9  11   1     1113.59     1071.09     61.02 o 
  10  11   1        2.60       69.92     60.55 o 
  11  11   1     1841.43     2192.28     57.64 o 
  12  11   1        4.44       41.96     55.57 o 
  13  11   1     1005.09     1095.84     62.76 o 
  14  11   1       93.57      182.40     54.68 o 
  15  11   1     1158.17     1199.65     70.83 o 
  16  11   1     4156.99     4209.24     87.55 o 
  17  11   1        4.66      149.09     49.80 o 
  18  11   1     4313.55     4280.44     55.23 o 
  19  11   1     2032.86     1914.14     49.41 o 
  20  11   1       80.18      128.83     48.46 o 
  21  11   1       11.57       82.49     50.05 o 
  22  11   1       23.14        8.38     49.43 o 
  23  11   1     1586.99     1201.90     67.07 o 
   0  12   1    14063.60    13391.63    128.09 o 
   1  12   1     4075.32     4077.61     80.83 o 
   2  12   1       11.59       56.08     61.26 o 
   3  12   1       47.09      154.94     62.13 o 
   4  12   1     8886.37     9058.02     72.33 o 
   5  12   1     2740.50     2826.72     62.15 o 
   6  12   1     1741.21     1801.78     69.18 o 
   7  12   1      658.49      728.57     90.42 o 
   8  12   1     6210.74     6469.74     64.83 o 
   9  12   1       80.03      157.12     58.65 o 
  10  12   1      212.03      224.74     57.25 o 
  11  12   1      466.69      536.00     57.02 o 
  12  12   1     4506.40     4476.28     58.51 o 
  13  12   1     1138.72     1217.49     52.46 o 
  14  12   1      666.86      793.01     59.73 o 
  15  12   1       23.85      119.94     85.84 o 
  16  12   1     1387.61     1539.99     93.26 o 
  17  12   1      434.14      551.37     53.25 o 
  18  12   1      975.36      928.88     52.95 o 
  19  12   1        2.78      114.54     88.04 o 
  20  12   1      804.84     1053.37     83.33 o 
  21  12   1      286.43      323.89     50.91 o 
  22  12   1      395.76      349.84     46.80 o 
   1  13   1        3.60       98.42     74.83 o 
   2  13   1    14217.44    14443.24    172.18 o 
   3  13   1     6815.50     6736.26     69.38 o 
   4  13   1     5811.35     5661.47    106.24 o 
   5  13   1      722.14      537.42     63.69 o 
   6  13   1     8700.81     8813.57     74.71 o 
   7  13   1     2698.96     3081.60     68.24 o 
   8  13   1     6560.06     6929.76    112.18 o 
   9  13   1     1197.22     1324.80     58.51 o 
  10  13   1      240.99      354.41     59.96 o 
  11  13   1        2.18      107.48     66.02 o 
  12  13   1      192.15      276.17     53.84 o 
  13  13   1      256.76      416.76     52.88 o 
  14  13   1     4343.65     4506.76     55.90 o 
  15  13   1     3150.09     3111.94     53.38 o 
  16  13   1     1742.97     1820.77     67.27 o 
  17  13   1        4.52       83.79     62.53 o 
  18  13   1      978.83      934.90     52.46 o 
  19  13   1      305.92      390.38     56.08 o 
  20  13   1      721.43      618.36     51.13 o 
  21  13   1      299.88      274.18     48.33 o 
  22  13   1      358.63      214.73     51.30 o 
   0  14   1     8589.93     8234.83    149.27 o 
   1  14   1      870.88      936.67     74.98 o 
   2  14   1      868.84      777.69     66.09 o 
   3  14   1        0.67      105.10     58.04 o 
   4  14   1     2197.79     2389.58     59.80 o 
   5  14   1     3697.72     3655.87     62.58 o 
   6  14   1      709.65      914.99     58.91 o 
   7  14   1     1838.92     1884.42     61.95 o 
   8  14   1      303.64      428.80     53.26 o 
   9  14   1       94.69      192.55     57.44 o 
  10  14   1      793.76      980.44     55.38 o 
  11  14   1       12.41       70.64     54.23 o 
  12  14   1     4405.65     4629.95     56.28 o 
  13  14   1      524.38      560.49     52.14 o 
  14  14   1      119.04      195.48     52.90 o 
  15  14   1      170.36      165.56     51.66 o 
  16  14   1      799.51      921.00     50.86 o 
  17  14   1      754.19      848.59     87.08 o 
  18  14   1        2.86      125.49     53.55 o 
  19  14   1      332.80      453.56     50.81 o 
  20  14   1      208.03      151.68     64.07 o 
  21  14   1       94.37       25.55     47.02 o 
   1  15   1     8582.04     8472.88     80.77 o 
   2  15   1      192.20      255.68     73.91 o 
   3  15   1       14.84       33.41     57.14 o 
   4  15   1     1533.47     1660.76     74.46 o 
   5  15   1      836.19      870.45     55.60 o 
   6  15   1     3403.09     3564.52     74.88 o 
   7  15   1      524.10      628.82     58.00 o 
   8  15   1      419.71      478.16     47.59 o 
   9  15   1      276.24      297.80     51.61 o 
  10  15   1      455.78      600.00     54.59 o 
  11  15   1     3639.78     3529.61     63.35 o 
  12  15   1       28.32      121.94     52.64 o 
  13  15   1     1578.59     1668.46     64.37 o 
  14  15   1        3.68       64.31     47.25 o 
  15  15   1      261.32      353.13     48.61 o 
  16  15   1      591.05      615.06     59.98 o 
  17  15   1        0.24       80.10     49.34 o 
  18  15   1     1090.08      862.02     72.02 o 
  19  15   1        4.05       69.64     48.08 o 
  20  15   1       71.56      140.46     50.27 o 
   0  16   1        1.58       86.28    101.62 o 
   1  16   1     1077.94     1191.58     71.50 o 
   2  16   1      479.84      606.30     97.62 o 
   3  16   1      321.13      395.28     60.24 o 
   4  16   1      242.82      291.90     55.81 o 
   5  16   1     2558.10     2719.39     57.08 o 
   6  16   1       11.22      153.72     55.54 o 
   7  16   1     1497.41     1598.56     56.56 o 
   8  16   1     1150.71     1325.64     47.38 o 
   9  16   1      131.62      181.41     47.66 o 
  10  16   1      258.92      297.85     50.79 o 
  11  16   1      106.56      141.49     55.37 o 
  12  16   1      227.88      425.22     50.21 o 
  13  16   1      425.57      527.44     52.55 o 
  14  16   1      148.88      191.28     52.64 o 
  15  16   1      938.84      959.53     49.43 o 
  16  16   1      431.26      474.33     50.69 o 
  17  16   1      275.52      269.62     48.37 o 
  18  16   1       19.89       62.45     50.14 o 
  19  16   1      418.65      318.69     48.15 o 
  20  16   1      146.91      115.87    120.27 o 
   1  17   1      104.99      270.11     67.95 o 
   2  17   1      469.24      608.82     71.63 o 
   3  17   1       81.26      233.70     69.03 o 
   4  17   1      507.42      551.22     60.99 o 
   5  17   1        1.22      106.26     56.60 o 
   6  17   1      102.67      132.07     55.61 o 
   7  17   1      435.14      511.74     54.48 o 
   8  17   1      246.23      353.02     49.91 o 
   9  17   1      769.99      839.38     46.97 o 
  10  17   1      475.20      634.83     45.39 o 
  11  17   1        2.38      -33.05     47.81 o 
  12  17   1      385.23      488.58     49.34 o 
  13  17   1       20.78      107.40     51.55 o 
  14  17   1      403.86      470.34     52.59 o 
  15  17   1      829.16      800.85     51.70 o 
  16  17   1      261.80      236.61     47.08 o 
  17  17   1        1.33       67.41     48.56 o 
  18  17   1       24.84       50.06     48.73 o 
  19  17   1       70.94      132.00     55.60 o 
   0  18   1      467.11      385.77    101.97 o 
   1  18   1        9.29      172.63     68.62 o 
   2  18   1       15.98      -33.53     70.37 o 
   3  18   1     2261.00     2435.04     75.46 o 
   4  18   1      572.45      642.04     80.64 o 
   5  18   1     2061.44     2312.02     67.81 o 
   6  18   1      356.46      401.41     53.57 o 
   7  18   1     1162.52     1219.95     64.09 o 
   8  18   1        6.18       54.12     48.90 o 
   9  18   1      484.91      568.03     44.87 o 
  10  18   1      115.34      233.95     56.91 o 
  11  18   1      349.77      407.90     44.84 o 
  12  18   1        3.66       63.92     44.84 o 
  13  18   1      586.57      662.46     51.61 o 
  14  18   1      150.60      234.95     52.77 o 
  15  18   1      811.38      728.24     58.04 o 
  16  18   1      126.30      160.14     72.30 o 
  17  18   1      524.38      438.82     60.33 o 
  18  18   1       70.35       92.81     79.57 o 
   1  19   1     1252.25     1286.57     65.79 o 
   2  19   1      113.80      141.91     70.14 o 
   3  19   1      398.13      493.15     68.36 o 
   4  19   1       14.64      127.43     65.89 o 
   5  19   1        0.48       62.96     62.41 o 
   6  19   1      228.79      401.46     54.53 o 
   7  19   1       77.40      130.77     52.51 o 
   8  19   1        0.32       79.55     43.81 o 
   9  19   1       14.08       69.49     45.53 o 
  10  19   1      342.39      360.78     44.99 o 
  11  19   1      160.29      207.10     45.33 o 
  12  19   1       87.97       74.34     43.97 o 
  13  19   1       10.92       88.91     44.23 o 
  14  19   1       16.14      135.18     44.15 o 
  15  19   1       29.93       53.26     50.98 o 
  16  19   1       40.50       36.47     47.10 o 
   0  20   1     1858.25     1989.30    105.71 o 
   1  20   1       80.87       59.44     67.03 o 
   2  20   1       28.72       33.91     65.63 o 
   3  20   1      200.13      184.70     67.04 o 
   4  20   1       69.10       99.64     77.08 o 
   5  20   1     2122.41     2106.27     96.88 o 
   6  20   1      140.23      125.63     56.62 o 
   7  20   1     2064.72     2104.44    119.68 o 
   8  20   1      221.77      255.12     45.14 o 
   9  20   1      307.52      316.19     44.01 o 
  10  20   1      609.64      653.19     49.39 o 
  11  20   1      148.93      191.71     44.89 o 
  12  20   1      609.34      575.33     45.20 o 
  13  20   1       48.93      105.78     42.65 o 
  14  20   1       60.67       81.28     43.28 o 
  15  20   1      474.24      470.02     49.57 o 
   1  21   1       20.10      184.60     70.43 o 
   2  21   1      165.81      113.13     67.12 o 
   3  21   1      531.44      728.11     70.76 o 
   4  21   1       18.65      108.66     66.86 o 
   5  21   1      109.29      102.90     69.36 o 
   6  21   1        1.50      138.41     66.22 o 
   7  21   1      248.54      308.61     54.05 o 
   8  21   1      301.56      353.98     44.48 o 
   9  21   1      212.56      288.90     45.07 o 
  10  21   1       80.81      105.97     45.36 o 
  11  21   1       89.04       74.21     44.18 o 
  12  21   1       52.38      232.52     44.95 o 
  13  21   1       25.33      114.68     44.53 o 
  14  21   1       54.05       53.11     52.37 o 
   0  22   1      226.89      263.54     95.00 o 
   1  22   1       41.00       52.79     72.17 o 
   2  22   1      373.47      281.14     75.04 o 
   3  22   1      274.53      406.11     66.76 o 
   4  22   1      475.88      423.76     66.15 o 
   5  22   1      675.88      604.67     87.99 o 
   6  22   1       86.46       51.49     68.01 o 
   7  22   1      152.40      189.61     59.07 o 
   8  22   1      415.18      371.59     51.45 o 
   9  22   1      866.12      826.50     46.51 o 
  10  22   1       27.68      132.64     45.75 o 
  11  22   1      121.91       85.17     45.52 o 
  12  22   1        7.26      117.11     43.89 o 
   1  23   1      520.25      556.57     70.35 o 
   2  23   1      130.54      189.12     75.85 o 
   3  23   1       37.31      127.39     66.47 o 
   4  23   1      133.20      178.36     77.34 o 
   5  23   1       50.96      138.53     68.77 o 
   6  23   1     1698.06     1346.14     68.87 o 
   7  23   1      443.62      407.36     62.02 o 
   8  23   1      205.12      184.34     60.41 o 
   9  23   1       24.41       99.40     57.08 o 
  10  23   1       42.47       75.16     59.16 o 
   0  24   1      219.40       30.57    102.95 o 
   1  24   1      172.07       99.20     67.42 o 
   2  24   1       42.62      237.49     66.74 o 
   3  24   1      170.67       93.86     67.32 o 
   4  24   1      394.28      327.90     67.52 o 
   5  24   1      337.69      327.30     69.85 o 
   6  24   1      225.89      338.49     69.26 o 
   7  24   1      322.60      287.83     68.35 o 
   1   0   2    44167.93    48121.02    460.44 o 
   2   0   2    22750.81    20166.49    327.82 o 
   3   0   2     1980.59     1862.65    176.06 o 
   4   0   2    55414.41    50600.40    204.49 o 
   5   0   2    79583.15    79564.34    381.28 o 
   6   0   2    12375.08    11949.08    156.13 o 
   7   0   2    71367.70    69870.91    503.42 o 
   8   0   2    14612.03    14316.73    103.85 o 
   9   0   2      318.17      213.18     87.75 o 
  10   0   2     8947.11     9480.80     94.20 o 
  11   0   2     3780.17     4061.62     80.55 o 
  12   0   2     6811.22     6847.25     82.47 o 
  13   0   2    13559.18    13394.25     87.03 o 
  14   0   2     6537.54     6519.07     75.26 o 
  15   0   2      655.49      595.53     76.27 o 
  16   0   2     4383.03     4472.07    105.67 o 
  17   0   2    12701.40    12941.07     79.55 o 
  18   0   2      716.83      662.96     93.63 o 
  19   0   2      864.30      877.86     64.72 o 
  20   0   2     1870.39     2127.87     81.82 o 
  21   0   2        7.73      119.28     62.21 o 
  22   0   2       57.85      189.30     82.06 o 
  23   0   2        4.46      159.06     82.62 o 
  24   0   2      384.51      469.42     61.88 o 
  25   0   2      567.72      500.23    122.63 o 
   1   1   2    43440.87    41473.52    580.46 o 
   3   1   2     8851.40    11035.59    124.65 o 
   4   1   2    18402.10    18682.65    121.56 o 
   5   1   2     4910.52     5727.56     90.48 o 
   6   1   2     3562.83     3251.87     82.02 o 
   7   1   2     2745.23     2246.54     70.49 o 
   8   1   2     7340.69     7169.26     71.75 o 
   9   1   2      220.97      180.35     63.01 o 
  10   1   2     4046.20     3544.25     59.98 o 
  11   1   2    13634.40    13457.74     97.46 o 
  12   1   2     3975.21     3811.55     57.31 o 
  13   1   2     2279.23     2210.08     53.89 o 
  14   1   2    18346.81    18035.24     63.31 o 
  15   1   2       10.94       96.53     49.48 o 
  16   1   2       54.72      175.37     61.74 o 
  17   1   2      288.54      359.34     43.96 o 
  18   1   2      933.81      997.71     44.30 o 
  19   1   2      465.58      611.16     52.18 o 
  20   1   2     3657.13     3739.21     52.33 o 
  21   1   2      194.33      283.86     55.91 o 
  22   1   2     1170.78     1218.02     42.16 o 
  23   1   2     2148.33     2101.33     42.91 o 
  24   1   2     1256.85     1307.02     43.11 o 
  25   1   2       13.80      119.53     43.21 o 
   1   2   2    14929.25    16517.07    216.79 o 
   2   2   2    33502.84    33760.38    197.34 o 
   3   2   2    35637.32    36279.52    161.55 o 
   4   2   2    25978.28    25964.67    134.20 o 
   5   2   2     1584.41     2062.24     93.68 o 
   6   2   2     2476.41     2471.72     77.01 o 
   7   2   2     1312.23     1355.85     70.22 o 
   8   2   2     1335.48     1298.11     63.57 o 
   9   2   2    35817.84    33362.30    246.25 o 
  10   2   2    13590.01    12666.73     66.71 o 
  11   2   2     2043.26     1948.60     55.52 o 
  12   2   2    26263.96    25870.16    209.24 o 
  13   2   2     6046.56     5392.66     53.34 o 
  14   2   2      726.93      638.32     49.55 o 
  15   2   2     6466.15     6275.81     54.20 o 
  16   2   2       57.31       74.28     48.82 o 
  17   2   2      393.52      478.09     45.92 o 
  18   2   2      101.40       93.03     75.33 o 
  19   2   2     1365.46     1439.87     44.15 o 
  20   2   2      220.52      315.35     43.05 o 
  21   2   2     5578.87     5628.95     84.47 o 
  22   2   2     1393.41     1308.57     43.49 o 
  23   2   2       39.28      202.29     41.46 o 
  24   2   2     3176.09     2784.67     74.18 o 
  25   2   2     1490.46     1178.33     75.01 o 
   1   3   2    41317.89    37177.42    302.36 o 
   2   3   2      696.80      795.61    145.55 o 
   3   3   2    37386.13    34460.25    185.33 o 
   4   3   2    36624.98    36346.09    187.69 o 
   5   3   2       29.66      154.42     90.27 o 
   6   3   2    80824.70    80483.41    445.81 o 
   7   3   2    23598.94    23936.97    150.85 o 
   8   3   2     3889.10     3733.69     64.99 o 
   9   3   2     5552.76     5758.84     63.53 o 
  10   3   2     4125.16     4259.96     60.66 o 
  11   3   2     4272.92     4523.54     58.99 o 
  12   3   2     1119.33     1253.89     53.26 o 
  13   3   2     3398.22     3446.93     52.65 o 
  14   3   2      815.94      838.28     51.87 o 
  15   3   2     5824.03     5615.41     61.44 o 
  16   3   2    12755.07    12908.97     68.90 o 
  17   3   2      413.87      499.70     43.61 o 
  18   3   2     6699.55     7071.64     76.37 o 
  19   3   2      573.02      679.99     44.37 o 
  20   3   2       12.68       27.03     44.29 o 
  21   3   2     2042.07     2215.51     53.37 o 
  22   3   2       17.48       61.53     41.20 o 
  23   3   2      100.69      193.34     48.63 o 
  24   3   2      313.27      241.26     60.11 o 
  25   3   2      468.38      391.48     57.18 o 
   0   4   2    12852.07    17550.44    226.46 o 
   1   4   2    57163.34    57934.36    553.97 o 
   2   4   2     5585.85     4198.36    145.48 o 
   3   4   2     5331.18     5232.90    125.97 o 
   4   4   2    18081.37    20840.44    153.10 o 
   5   4   2    52193.59    51242.03    191.62 o 
   6   4   2     8397.78     7186.52     81.61 o 
   7   4   2    21220.18    21121.28     91.31 o 
   8   4   2      840.12      497.33     60.51 o 
   9   4   2      262.77      324.78     61.13 o 
  10   4   2     1003.41      812.30     54.92 o 
  11   4   2      213.43      276.73     52.84 o 
  12   4   2      360.94      367.24     53.46 o 
  13   4   2     2235.12     2184.79     51.13 o 
  14   4   2     3312.71     3392.06     53.21 o 
  15   4   2      786.95      857.94     54.84 o 
  16   4   2      356.17      453.61     61.79 o 
  17   4   2    13406.14    13200.42    124.93 o 
  18   4   2      719.11      816.48     72.19 o 
  19   4   2     2078.32     2097.75     43.48 o 
  20   4   2     1060.94     1061.86     44.10 o 
  21   4   2     1126.36     1213.72     41.64 o 
  22   4   2       11.39      108.44     41.80 o 
  23   4   2       16.12       29.77     42.74 o 
  24   4   2       33.86       16.35     41.96 o 
  25   4   2      104.38      133.35     39.14 o 
   1   5   2    20738.53    22302.65    256.33 o 
   2   5   2    36894.70    35271.55    178.07 o 
   3   5   2    28704.65    31906.75    207.93 o 
   4   5   2    12346.38    12576.87    116.88 o 
   5   5   2     3318.75     2757.71     82.31 o 
   6   5   2      828.72      940.76     78.17 o 
   7   5   2      797.00      890.92     68.61 o 
   8   5   2    11959.97    11116.83     78.39 o 
   9   5   2     4990.44     4452.98     65.27 o 
  10   5   2    15656.19    14590.69     71.39 o 
  11   5   2    18224.46    17629.21     65.80 o 
  12   5   2       41.69       96.88     52.80 o 
  13   5   2    10172.08    10084.56     64.37 o 
  14   5   2    12229.41    11904.80     56.30 o 
  15   5   2      227.40      218.03     50.12 o 
  16   5   2     2490.05     2752.86     48.89 o 
  17   5   2      483.03      603.77     46.36 o 
  18   5   2      489.14      602.67     45.53 o 
  19   5   2       84.78      297.77     43.62 o 
  20   5   2     1951.08     2049.48     52.35 o 
  21   5   2     1310.76     1373.78     46.18 o 
  22   5   2     2839.03     2905.74     95.97 o 
  23   5   2     1887.59     1838.99     58.54 o 
  24   5   2        9.96      115.41     41.50 o 
  25   5   2      342.73      264.82     44.91 o 
   0   6   2       47.67      133.97    142.41 o 
   1   6   2     9387.43     9135.01    105.81 o 
   2   6   2      376.02      462.90    106.20 o 
   3   6   2     3911.82     4076.45    108.44 o 
   4   6   2     5095.96     4627.16     97.83 o 
   5   6   2     1246.44     1094.58     83.43 o 
   6   6   2       11.17       84.92     71.03 o 
   7   6   2      234.27      207.80     66.87 o 
   8   6   2     2597.52     2644.18     68.59 o 
   9   6   2    10541.85    10649.14     69.83 o 
  10   6   2      291.08      370.95     68.14 o 
  11   6   2       70.71       30.30     56.75 o 
  12   6   2      269.95      244.65     55.08 o 
  13   6   2     1286.44     1251.52     56.26 o 
  14   6   2       37.24       74.42     54.02 o 
  15   6   2      677.24      818.47     50.42 o 
  16   6   2      411.25      520.73     46.30 o 
  17   6   2      870.81     1060.29     48.57 o 
  18   6   2      148.25       95.41     47.87 o 
  19   6   2        0.48      163.25     48.52 o 
  20   6   2      180.87      179.66     46.67 o 
  21   6   2     1008.20     1015.41     45.85 o 
  22   6   2        1.89      156.02     44.84 o 
  23   6   2       48.38      148.24     44.35 o 
  24   6   2      550.64      466.50     44.17 o 
  25   6   2        8.54       72.97     54.75 o 
   1   7   2     8119.51     9403.92     92.02 o 
   2   7   2       11.39       73.52     89.92 o 
   3   7   2     4439.87     5253.24     94.63 o 
   4   7   2    38796.61    38724.54    409.05 o 
   5   7   2       34.23      155.45     85.10 o 
   6   7   2    29966.45    27908.23    127.62 o 
   7   7   2     7383.47     6948.23     76.96 o 
   8   7   2     7776.57     6856.47     73.54 o 
   9   7   2     2814.09     2638.32     65.84 o 
  10   7   2      795.64      903.86     63.73 o 
  11   7   2      405.41      310.23     57.19 o 
  12   7   2       82.31      262.77     60.12 o 
  13   7   2     3215.58     2864.73     59.87 o 
  14   7   2     1616.82     1633.95     52.78 o 
  15   7   2     3780.57     3892.71     53.50 o 
  16   7   2     8510.49     8483.70     56.05 o 
  17   7   2       56.83      161.08     48.62 o 
  18   7   2    11239.97    11317.85     95.55 o 
  19   7   2      512.58      596.48     71.30 o 
  20   7   2      436.79      472.74     47.73 o 
  21   7   2      796.17      881.28     71.50 o 
  22   7   2       97.22      204.94     49.50 o 
  23   7   2      864.73      736.87     51.31 o 
  24   7   2        8.43       19.17     51.48 o 
   0   8   2     2986.84     3567.02    116.15 o 
   1   8   2       53.07      125.22     74.86 o 
   2   8   2       97.67      332.11     72.65 o 
   3   8   2      101.67      254.83     83.95 o 
   4   8   2     3432.41     4152.54     93.49 o 
   5   8   2    10842.18    10797.06    151.63 o 
   6   8   2     1050.54      905.73     79.46 o 
   7   8   2     5033.26     4633.79     66.90 o 
   8   8   2     1097.74     1325.73     63.24 o 
   9   8   2     5174.59     5386.45     77.94 o 
  10   8   2     4552.57     4287.62     61.38 o 
  11   8   2     1929.78     2090.18     58.71 o 
  12   8   2     1421.60     1337.36     57.44 o 
  13   8   2       14.89      133.33     57.45 o 
  14   8   2      112.45      271.75     54.92 o 
  15   8   2     1055.73     1245.57     58.28 o 
  16   8   2       11.69       17.21     54.61 o 
  17   8   2      214.48      389.01     62.52 o 
  18   8   2      113.64       83.84     53.77 o 
  19   8   2       33.49       61.51     53.33 o 
  20   8   2       14.90      222.03     59.79 o 
  21   8   2       86.79      222.48     49.98 o 
  22   8   2        2.22      -52.15     52.15 o 
  23   8   2        0.42      185.98     56.75 o 
  24   8   2      140.18      127.85     51.64 o 
   1   9   2     3293.12     2506.06     80.75 o 
   2   9   2     5390.46     4904.15     78.49 o 
   3   9   2     1787.18     1604.16     79.85 o 
   4   9   2      502.50      331.73     76.73 o 
   5   9   2     2111.68     2672.29     84.79 o 
   6   9   2    13010.92    12024.80     92.69 o 
   7   9   2      459.41      468.37     64.22 o 
   8   9   2     5698.84     5488.60     68.31 o 
   9   9   2       16.37      138.37     62.79 o 
  10   9   2     1816.76     1787.67     62.68 o 
  11   9   2     6985.48     6984.61     67.23 o 
  12   9   2      290.43      267.03     55.83 o 
  13   9   2     4589.64     4434.92     58.71 o 
  14   9   2       33.56      110.94     52.97 o 
  15   9   2       50.84      243.06     55.96 o 
  16   9   2     3478.31     3344.42     53.92 o 
  17   9   2       75.97      110.10     52.37 o 
  18   9   2      537.25      721.08     51.63 o 
  19   9   2       93.01      130.02     55.52 o 
  20   9   2     1234.73     1203.84     50.13 o 
  21   9   2      351.54      430.87     48.33 o 
  22   9   2      122.99      105.17     47.98 o 
  23   9   2      262.08      278.66     50.01 o 
  24   9   2       12.05       77.75     74.30 o 
   0  10   2     9868.24     9901.48    140.15 o 
   1  10   2      313.00      379.28     74.48 o 
   2  10   2     1691.81     2003.94     69.95 o 
   3  10   2       30.37      102.41     66.17 o 
   4  10   2     1547.44     1796.45     76.72 o 
   5  10   2     5981.08     5893.61     85.17 o 
   6  10   2     4879.74     5223.95     76.38 o 
   7  10   2     1845.82     1989.77     71.76 o 
   8  10   2      704.15      755.35     59.66 o 
   9  10   2     9102.09     9814.81     97.46 o 
  10  10   2     2231.48     2225.77     60.41 o 
  11  10   2     1079.91     1173.60     58.67 o 
  12  10   2      999.86     1249.23     57.55 o 
  13  10   2        6.82      100.02     52.37 o 
  14  10   2     1480.96     1637.99     53.51 o 
  15  10   2       10.64       53.77     87.52 o 
  16  10   2        4.48      100.77     65.32 o 
  17  10   2      696.07      666.39     61.88 o 
  18  10   2        7.73       33.55     50.85 o 
  19  10   2     1079.83     1215.37     62.06 o 
  20  10   2      137.45      243.76     47.07 o 
  21  10   2     1177.52     1175.28     65.62 o 
  22  10   2      222.80      323.75     54.51 o 
  23  10   2        6.79      121.84     50.43 o 
   1  11   2     1267.30      984.63     70.09 o 
   2  11   2     4060.33     4265.08     69.10 o 
   3  11   2        7.19      110.10     63.70 o 
   4  11   2      159.06      141.67     61.31 o 
   5  11   2      272.89      323.13     68.34 o 
   6  11   2     4556.04     4758.50     88.85 o 
   7  11   2     1525.92     1291.82    102.40 o 
   8  11   2     1615.92     1839.72     67.09 o 
   9  11   2        1.65       81.45     59.05 o 
  10  11   2     1741.91     1874.33     60.46 o 
  11  11   2     1635.14     1765.41     59.75 o 
  12  11   2       26.09       41.13     56.18 o 
  13  11   2     2265.85     2310.95    101.04 o 
  14  11   2      299.75      345.65     52.80 o 
  15  11   2       72.89       85.26     60.31 o 
  16  11   2     2495.48     2272.26     52.60 o 
  17  11   2      326.44      521.35     48.44 o 
  18  11   2       25.05      136.00     48.12 o 
  19  11   2      529.63      643.73     48.28 o 
  20  11   2       79.34       88.27     50.76 o 
  21  11   2       26.40      115.69     51.11 o 
  22  11   2      883.82      710.63     57.05 o 
  23  11   2      379.92      348.55     50.37 o 
   0  12   2      335.46      487.82    113.73 o 
   1  12   2      370.27      367.94     72.15 o 
   2  12   2     3253.42     2860.23     64.67 o 
   3  12   2    10820.28    10873.97     82.96 o 
   4  12   2     6705.42     6332.09     67.26 o 
   5  12   2     9711.30     9372.79     70.73 o 
   6  12   2      519.17      766.12     63.61 o 
   7  12   2    18867.66    18938.90    134.88 o 
   8  12   2     1123.07     1145.03     55.74 o 
   9  12   2       22.02      138.62     60.20 o 
  10  12   2     1120.70     1302.88     55.58 o 
  11  12   2      159.35      321.23     58.08 o 
  12  12   2     2566.79     2742.40     56.73 o 
  13  12   2      395.43      540.26     60.85 o 
  14  12   2      615.30      895.92     51.84 o 
  15  12   2     1393.59     1438.28     68.59 o 
  16  12   2     2538.81     2568.49     50.77 o 
  17  12   2     5246.55     5351.24     74.47 o 
  18  12   2       68.24      157.95     65.16 o 
  19  12   2     1582.46     1605.40     50.91 o 
  20  12   2      824.24      754.56     50.57 o 
  21  12   2      156.34      169.39     48.83 o 
  22  12   2      572.54      384.64     50.03 o 
   1  13   2      851.60      753.30     77.39 o 
   2  13   2     4888.14     5072.40     74.12 o 
   3  13   2     3023.56     3344.56     64.35 o 
   4  13   2      782.45      989.08     60.22 o 
   5  13   2      325.50      402.53     59.44 o 
   6  13   2     2072.08     2095.69     90.68 o 
   7  13   2     1827.01     1888.65     57.91 o 
   8  13   2     2812.45     2893.63     63.31 o 
   9  13   2      174.18      170.51     57.57 o 
  10  13   2     2198.59     2525.34     80.02 o 
  11  13   2      715.86      902.72     54.66 o 
  12  13   2      188.34      231.94     55.77 o 
  13  13   2      204.78      324.66     53.53 o 
  14  13   2     3470.55     3627.59     56.46 o 
  15  13   2      825.94      960.05     58.17 o 
  16  13   2       35.66      146.79     77.23 o 
  17  13   2        8.11       49.55     59.28 o 
  18  13   2       96.68      193.89     50.77 o 
  19  13   2       71.67      183.10     82.54 o 
  20  13   2      220.91      265.99     46.37 o 
  21  13   2       68.76       56.13     55.72 o 
  22  13   2      727.74      550.56     60.80 o 
   0  14   2    11878.36    11738.04    183.93 o 
   1  14   2     8065.10     7941.31     85.35 o 
   2  14   2     3106.02     2967.52     71.57 o 
   3  14   2    15314.47    15911.02     82.29 o 
   4  14   2       46.88      186.35     58.81 o 
   5  14   2     2967.87     3136.93     59.48 o 
   6  14   2      488.45      582.61     57.47 o 
   7  14   2     1181.50     1297.51     72.06 o 
   8  14   2      342.29      438.49     54.47 o 
   9  14   2    14579.60    14764.61    164.61 o 
  10  14   2     2096.96     2132.80     60.27 o 
  11  14   2       63.78      290.88     53.13 o 
  12  14   2     4400.81     4800.88     78.93 o 
  13  14   2     6559.74     6526.14     91.00 o 
  14  14   2     1663.41     1819.77     52.55 o 
  15  14   2     2676.62     2672.12     74.43 o 
  16  14   2        0.15      150.67     48.44 o 
  17  14   2       43.19       82.98     45.16 o 
  18  14   2        7.32      109.92     48.27 o 
  19  14   2      513.65      533.05     74.61 o 
  20  14   2       15.17       50.84     82.41 o 
  21  14   2     1039.52      778.63     49.59 o 
   1  15   2      471.81      664.51     76.10 o 
   2  15   2      127.05      203.86     63.95 o 
   3  15   2     5546.56     5651.83     72.15 o 
   4  15   2      834.39      860.26     75.77 o 
   5  15   2      946.80      893.18     57.80 o 
   6  15   2     2961.57     3165.56     68.83 o 
   7  15   2     4264.78     4408.71     66.08 o 
   8  15   2      139.64      189.89     55.33 o 
   9  15   2       65.98      244.10     51.04 o 
  10  15   2      999.11     1114.46     55.02 o 
  11  15   2       45.78      160.89     53.92 o 
  12  15   2      597.73      723.36     82.70 o 
  13  15   2        2.23       43.86     51.70 o 
  14  15   2      837.78      863.42     88.55 o 
  15  15   2     1691.96     1724.70     48.16 o 
  16  15   2     1773.34     1858.34     50.86 o 
  17  15   2      424.19      400.09     52.51 o 
  18  15   2     1648.73     1729.26     97.92 o 
  19  15   2      347.45      419.36     46.28 o 
  20  15   2       96.15      106.49     57.41 o 
   0  16   2     1512.92     1643.60    106.25 o 
   1  16   2     3262.63     3231.20     77.47 o 
   2  16   2     2687.00     2904.35     95.24 o 
   3  16   2      277.12      231.05     60.99 o 
   4  16   2     1599.68     1923.07     56.29 o 
   5  16   2     6862.80     7128.79    125.61 o 
   6  16   2      187.02      345.88     54.48 o 
   7  16   2     1802.32     1945.44     52.98 o 
   8  16   2     2533.66     2797.14     66.02 o 
   9  16   2     1055.17     1115.51     51.58 o 
  10  16   2      344.09      366.59     50.14 o 
  11  16   2      613.84      693.34     51.70 o 
  12  16   2        9.25       34.14     59.65 o 
  13  16   2     1275.92     1382.96     52.80 o 
  14  16   2     2121.78     2077.70     70.80 o 
  15  16   2        6.06       81.16     51.60 o 
  16  16   2      420.94      485.50     50.31 o 
  17  16   2     2589.84     2559.88     87.22 o 
  18  16   2      166.27      320.29     87.60 o 
  19  16   2      398.47      399.76     54.18 o 
   1  17   2     2651.04     3009.92     72.29 o 
   2  17   2     6268.69     6354.88    100.36 o 
   3  17   2      312.31      385.30     72.04 o 
   4  17   2      559.76      656.89     60.80 o 
   5  17   2      159.54      224.03     53.59 o 
   6  17   2      989.47     1015.76     55.10 o 
   7  17   2       55.96      114.22     49.96 o 
   8  17   2     1179.86     1278.43     48.51 o 
   9  17   2      473.91      573.07     47.12 o 
  10  17   2     5393.55     5682.97     62.91 o 
  11  17   2     2467.35     2541.63     53.00 o 
  12  17   2      651.12      620.13     46.89 o 
  13  17   2     1575.01     1502.36     53.67 o 
  14  17   2     1315.06     1390.27     57.29 o 
  15  17   2       91.53      118.20     62.40 o 
  16  17   2      142.30      180.27     49.64 o 
  17  17   2       14.16       63.99     45.29 o 
  18  17   2        4.59      140.89     49.38 o 
   0  18   2     7781.37     8008.84    317.85 o 
   1  18   2      884.46      914.59     71.94 o 
   2  18   2        2.19        1.26     70.14 o 
   3  18   2      551.56      630.42     72.11 o 
   4  18   2      735.66      745.09     63.60 o 
   5  18   2     2204.53     2354.19     79.47 o 
   6  18   2      400.05      304.91     71.54 o 
   7  18   2     1172.70     1309.48     50.73 o 
   8  18   2      620.11      653.39     48.66 o 
   9  18   2     1030.94     1213.72     48.94 o 
  10  18   2      316.34      336.14     45.60 o 
  11  18   2       93.06      146.92     45.69 o 
  12  18   2     1024.28     1019.20     59.92 o 
  13  18   2      957.64     1054.39     47.90 o 
  14  18   2      151.72      125.48     48.56 o 
  15  18   2      285.64      272.01     55.48 o 
  16  18   2       82.62      152.14     47.65 o 
  17  18   2      442.65      423.65     47.94 o 
   1  19   2      263.11      354.18     98.20 o 
   2  19   2     1796.25     1816.16     72.54 o 
   3  19   2     3308.05     3275.14    105.95 o 
   4  19   2     2520.70     2643.33     72.34 o 
   5  19   2     1013.07     1001.06     61.65 o 
   6  19   2     6744.66     7230.05    220.05 o 
   7  19   2     1486.79     1403.51     49.69 o 
   8  19   2     1654.91     1718.84     51.18 o 
   9  19   2     1348.75     1410.55     66.54 o 
  10  19   2      477.45      524.88     48.29 o 
  11  19   2      182.12      198.13     43.35 o 
  12  19   2       97.79      237.22     51.09 o 
  13  19   2      632.84      854.70     49.55 o 
  14  19   2       16.34      100.24     43.21 o 
  15  19   2      742.29      720.45     57.96 o 
  16  19   2      665.07      633.92     65.58 o 
   0  20   2     2375.57     2181.27    103.21 o 
   1  20   2     1104.52     1139.57     67.20 o 
   2  20   2      141.74      234.89     69.68 o 
   3  20   2      447.75      493.05     65.81 o 
   4  20   2       57.83       65.80     89.78 o 
   5  20   2        9.81      198.16     65.86 o 
   6  20   2       46.32      143.46     56.09 o 
   7  20   2      130.81      196.76     57.70 o 
   8  20   2      511.61      588.14     48.46 o 
   9  20   2     1397.49     1282.11     46.41 o 
  10  20   2       99.90      108.70     44.13 o 
  11  20   2      177.09      170.13     45.66 o 
  12  20   2      336.62      386.08     44.60 o 
  13  20   2      614.43      590.18     57.00 o 
  14  20   2       58.85      152.59     44.26 o 
  15  20   2       85.43      121.68     52.04 o 
   1  21   2     1228.00     1103.89     72.58 o 
   2  21   2     3577.69     3637.69    187.29 o 
   3  21   2      243.76      154.80     68.04 o 
   4  21   2      395.33      592.56    113.11 o 
   5  21   2      304.02      370.98     66.34 o 
   6  21   2        8.40      172.39     64.06 o 
   7  21   2      113.85      164.37     53.43 o 
   8  21   2      597.09      647.64     57.59 o 
   9  21   2        1.32       25.28     45.13 o 
  10  21   2      946.38      868.85     46.05 o 
  11  21   2     1139.16     1070.12     87.48 o 
  12  21   2      198.63      264.59     47.61 o 
  13  21   2      695.87      581.74     54.28 o 
   0  22   2       99.13       80.30     93.67 o 
   1  22   2      645.76      589.41     65.03 o 
   2  22   2      320.88      232.40     67.16 o 
   3  22   2       49.36      116.38    101.36 o 
   4  22   2     1335.25     1224.79     81.86 o 
   5  22   2     1011.38     1026.29     72.04 o 
   6  22   2       38.04       41.85     65.95 o 
   7  22   2     1548.72     1176.53     61.38 o 
   8  22   2      987.09     1054.42     50.36 o 
   9  22   2        5.11       68.36     50.02 o 
  10  22   2      214.85      172.62     47.68 o 
  11  22   2        3.64       79.82     46.63 o 
  12  22   2       12.37       44.92     47.46 o 
   1  23   2       49.04       55.97     66.23 o 
   2  23   2       65.58       59.09     66.88 o 
   3  23   2       16.48       52.29     68.91 o 
   4  23   2      144.11      114.92     69.53 o 
   5  23   2      179.81      269.59     66.34 o 
   6  23   2      504.87      472.71     68.84 o 
   7  23   2       59.52       26.54     65.20 o 
   8  23   2       50.93       32.66     52.98 o 
   9  23   2      125.06      285.23     55.87 o 
   0  24   2      420.21      373.43     96.49 o 
   1  24   2      681.72      513.43     70.31 o 
   2  24   2      786.71      708.35     66.30 o 
   3  24   2      341.76      323.34     65.57 o 
   4  24   2       18.50      147.69     65.94 o 
   5  24   2      129.04      168.93     68.01 o 
   6  24   2        0.01       33.76     67.31 o 
   1   1   3    24749.27    28765.00    378.33 o 
   2   1   3     2084.87     1774.81    145.54 o 
   3   1   3    93737.76   100409.55    239.98 o 
   4   1   3     3339.22     3392.23    100.77 o 
   5   1   3     7536.88     6027.32     92.03 o 
   6   1   3     8122.04     8047.27     81.21 o 
   7   1   3     1389.92     1096.96     67.76 o 
   8   1   3     2823.26     2761.32     65.38 o 
   9   1   3     5310.61     4520.81     63.45 o 
  10   1   3     3650.75     3541.09     58.06 o 
  11   1   3     5258.47     4554.75     58.94 o 
  12   1   3      610.82      655.46     51.77 o 
  13   1   3    13014.60    12153.48     94.47 o 
  14   1   3     1284.03     1183.76     53.05 o 
  15   1   3     5225.33     5443.71     55.48 o 
  16   1   3     2661.75     2490.81     48.70 o 
  17   1   3        4.23       49.19     48.16 o 
  18   1   3      102.05      233.21     49.31 o 
  19   1   3      810.80      846.71     52.05 o 
  20   1   3      442.71      642.09     43.38 o 
  21   1   3     1474.28     1520.53     69.24 o 
  22   1   3      448.54      526.39     52.23 o 
  23   1   3     1865.58     1900.11    106.25 o 
  24   1   3        4.10       65.94     44.57 o 
  25   1   3     1382.88      980.10     66.49 o 
   0   2   3    38649.39    36123.29    600.73 o 
   1   2   3     8289.24     8391.54    175.19 o 
   2   2   3       56.92      146.46    148.45 o 
   3   2   3     3966.64     4348.78    138.36 o 
   4   2   3    88957.45    96104.05   1130.34 o 
   5   2   3    13891.40    12969.16    101.87 o 
   6   2   3      177.08      148.45     74.91 o 
   7   2   3      422.33      359.20     65.90 o 
   8   2   3     2564.31     2096.27     62.09 o 
   9   2   3     1792.47     1721.81     61.47 o 
  10   2   3     2195.46     1910.92     57.57 o 
  11   2   3      177.02      212.91     52.58 o 
  12   2   3       47.36      118.29     51.61 o 
  13   2   3     3984.53     4068.45     53.52 o 
  14   2   3     2652.57     2670.37     54.79 o 
  15   2   3      221.70      350.85     50.56 o 
  16   2   3     3400.26     3366.44     56.00 o 
  17   2   3     2023.52     2159.71     47.34 o 
  18   2   3        2.49       66.00     43.56 o 
  19   2   3        3.35      -41.61     41.61 o 
  20   2   3       18.62        8.52     44.20 o 
  21   2   3      413.22      433.39     42.23 o 
  22   2   3      268.58      260.29     43.88 o 
  23   2   3      361.36      347.62     40.52 o 
  24   2   3      703.98      580.45     43.17 o 
  25   2   3        4.02      157.07     41.57 o 
   1   3   3    39297.29    34972.42    221.06 o 
   2   3   3    12926.39    13958.01    156.36 o 
   3   3   3     5395.33     4301.04    134.13 o 
   4   3   3    14633.40    14825.93    107.58 o 
   5   3   3        3.17       86.42     88.55 o 
   6   3   3     7751.65     7287.30     81.74 o 
   7   3   3     6024.48     5997.92     71.80 o 
   8   3   3     2448.75     2359.26     66.71 o 
   9   3   3      467.82      579.12     57.42 o 
  10   3   3     2134.06     1900.26     58.58 o 
  11   3   3     6947.63     6878.57     59.62 o 
  12   3   3      704.47      655.26     51.81 o 
  13   3   3     1835.20     1718.62     51.28 o 
  14   3   3     2295.16     2372.67     51.60 o 
  15   3   3     2669.91     2804.13     49.09 o 
  16   3   3     1434.47     1658.27     64.92 o 
  17   3   3      153.14      129.86     56.04 o 
  18   3   3     3478.81     3760.63     50.46 o 
  19   3   3       23.42       52.34     44.32 o 
  20   3   3      454.39      466.79     43.53 o 
  21   3   3      504.54      486.84     43.43 o 
  22   3   3       87.34       49.35     43.24 o 
  23   3   3     1702.62     1644.95     42.59 o 
  24   3   3       30.74       58.78     42.41 o 
  25   3   3      243.18      174.84     39.97 o 
   0   4   3     2732.08     2516.67    172.59 o 
   1   4   3     1711.48     1722.74    133.21 o 
   2   4   3     1767.35     1695.04    135.02 o 
   3   4   3    50157.05    50102.82    224.21 o 
   4   4   3     1419.41     1450.83    103.25 o 
   5   4   3     1154.46     1372.17     81.73 o 
   6   4   3     2507.12     2926.45     74.43 o 
   7   4   3       35.90       15.31     70.81 o 
   8   4   3     1958.38     1934.45     67.24 o 
   9   4   3    24356.36    23070.22     97.78 o 
  10   4   3     7497.04     7338.83     60.27 o 
  11   4   3     1211.00     1212.40     53.34 o 
  12   4   3     8702.14     8063.06     58.53 o 
  13   4   3    17969.87    17780.28    112.11 o 
  14   4   3     5493.10     5575.28     89.82 o 
  15   4   3     3255.76     3422.19     51.43 o 
  16   4   3     3325.33     3165.47     48.33 o 
  17   4   3      107.60      188.06     46.20 o 
  18   4   3      441.26      512.28     46.04 o 
  19   4   3      104.91      300.45     45.04 o 
  20   4   3      693.39      766.50     61.56 o 
  21   4   3     1381.91     1503.70     49.56 o 
  22   4   3      872.36      910.05     56.71 o 
  23   4   3       31.40      129.56     52.23 o 
  24   4   3     1134.21      943.84     54.67 o 
  25   4   3     1400.58      959.14     52.57 o 
   1   5   3      108.50      492.06    121.66 o 
   2   5   3    38959.41    39113.20    365.55 o 
   3   5   3     1252.79      699.31    100.70 o 
   4   5   3    10500.50    10813.00    108.80 o 
   5   5   3      301.67      114.02     84.75 o 
   6   5   3    10186.58     9571.63     78.19 o 
   7   5   3      198.36      262.65     68.67 o 
   8   5   3     3116.96     2637.29     67.79 o 
   9   5   3      143.21      163.62     65.55 o 
  10   5   3    23053.35    22080.69    134.01 o 
  11   5   3     2387.09     2452.05     56.77 o 
  12   5   3     5237.58     5155.64     60.19 o 
  13   5   3       69.50      155.90     80.36 o 
  14   5   3    12539.92    12425.10    112.18 o 
  15   5   3      228.32      256.82     46.20 o 
  16   5   3      593.93      698.79     46.48 o 
  17   5   3       40.53      128.83     46.06 o 
  18   5   3     2073.98     2276.22     47.73 o 
  19   5   3      191.04      232.95     42.76 o 
  20   5   3     1556.48     1605.71     45.72 o 
  21   5   3      625.90      798.20     45.10 o 
  22   5   3      896.40      958.29     43.74 o 
  23   5   3        7.19      -28.36     49.17 o 
  24   5   3       71.84      165.02     58.40 o 
  25   5   3       57.93      162.94     58.37 o 
   0   6   3     7941.86     5536.30    148.04 o 
   1   6   3     5725.22     4672.51     89.47 o 
   2   6   3     8932.21     6334.63    109.82 o 
   3   6   3      242.48      535.95     94.90 o 
   4   6   3       58.92       84.52     90.38 o 
   5   6   3    44676.98    42687.37    272.73 o 
   6   6   3      947.57      830.74     70.51 o 
   7   6   3     6802.37     6207.17     73.35 o 
   8   6   3     4247.55     4320.47     78.06 o 
   9   6   3      598.89      578.76     61.91 o 
  10   6   3    18460.80    18382.80     73.88 o 
  11   6   3      545.01      535.44     53.80 o 
  12   6   3    13385.22    13381.10     77.09 o 
  13   6   3     6179.54     6176.63     60.48 o 
  14   6   3     5576.22     5807.50     59.99 o 
  15   6   3       14.45      143.09     51.38 o 
  16   6   3     1260.43     1276.45     49.90 o 
  17   6   3     4482.66     4894.93     58.26 o 
  18   6   3      676.49      809.17     47.76 o 
  19   6   3     1280.77     1319.68     56.14 o 
  20   6   3       63.09      119.82     45.16 o 
  21   6   3      579.62      580.99     63.19 o 
  22   6   3     1304.94     1236.24     57.92 o 
  23   6   3       75.36       67.14     46.67 o 
  24   6   3     1713.72     1413.23     74.78 o 
  25   6   3      437.72      292.94     74.98 o 
   1   7   3     4319.79     4037.43     97.85 o 
   2   7   3    14100.99    12730.49    111.25 o 
   3   7   3     1831.08     1636.75     94.27 o 
   4   7   3     1767.12     1811.82     92.80 o 
   5   7   3     1741.00     1434.42     82.41 o 
   6   7   3    32630.36    30710.13    200.45 o 
   7   7   3      214.30      383.36     69.75 o 
   8   7   3     1460.17     1792.01     65.71 o 
   9   7   3     2655.14     2420.42     63.59 o 
  10   7   3    15821.12    15269.39     96.14 o 
  11   7   3      836.92      906.20     57.67 o 
  12   7   3     3727.87     3864.86     65.90 o 
  13   7   3      199.26      372.04     53.92 o 
  14   7   3     3575.19     3703.48     53.49 o 
  15   7   3      132.84      256.88     50.83 o 
  16   7   3     2600.74     2518.99     50.95 o 
  17   7   3      146.77      201.11     48.37 o 
  18   7   3     1497.01     1544.34     55.86 o 
  19   7   3       27.54      142.81     46.61 o 
  20   7   3     1071.01     1183.47     44.16 o 
  21   7   3      252.03      406.89     71.98 o 
  22   7   3      826.26      932.72     64.63 o 
  23   7   3       45.94      181.53     45.53 o 
  24   7   3      411.02      497.92     73.79 o 
   0   8   3     6070.03     5330.11    126.35 o 
   1   8   3    14161.21    14345.64    102.76 o 
   2   8   3    15697.95    14634.44    141.04 o 
   3   8   3    37489.83    37312.76    153.18 o 
   4   8   3     7669.01     7114.81     91.87 o 
   5   8   3       80.25      154.77     80.55 o 
   6   8   3        2.46       69.92     79.22 o 
   7   8   3     8956.93     9326.06     74.04 o 
   8   8   3    10912.61    10823.39     75.33 o 
   9   8   3    26426.21    26319.88    128.41 o 
  10   8   3     5513.31     5404.66     63.94 o 
  11   8   3     9244.28     9028.05     66.97 o 
  12   8   3     6688.03     6538.08     68.87 o 
  13   8   3     9756.11     9599.63     68.13 o 
  14   8   3      421.46      497.91     56.35 o 
  15   8   3      608.75      809.42     55.44 o 
  16   8   3     1397.14     1567.04     74.68 o 
  17   8   3     3767.23     3557.25     53.00 o 
  18   8   3       13.55      100.07     51.37 o 
  19   8   3       61.62       59.25     48.94 o 
  20   8   3      970.83      939.49     48.95 o 
  21   8   3     5027.52     4892.69    127.19 o 
  22   8   3      955.28      865.52     79.82 o 
  23   8   3        4.14      150.92     44.06 o 
  24   8   3      302.07      276.09     49.13 o 
   1   9   3     7145.55     5962.57     88.33 o 
   2   9   3    14215.06    13646.13     93.96 o 
   3   9   3     5435.74     4838.07     82.27 o 
   4   9   3     9778.44     9408.90     88.57 o 
   5   9   3      850.94     1057.87     77.24 o 
   6   9   3    23571.67    22919.07    105.94 o 
   7   9   3       92.43      174.05     69.46 o 
   8   9   3      187.44      277.31     62.80 o 
   9   9   3      752.63      764.35     59.40 o 
  10   9   3    10150.59    10445.68     68.61 o 
  11   9   3     1290.84     1321.66     60.28 o 
  12   9   3      236.05      239.09     51.22 o 
  13   9   3     1464.57     1484.20     56.65 o 
  14   9   3     1200.44     1293.83     56.97 o 
  15   9   3     1363.97     1566.16     56.53 o 
  16   9   3     2602.40     2644.86     54.79 o 
  17   9   3       41.04      107.03     59.93 o 
  18   9   3     4509.51     4510.28     58.78 o 
  19   9   3       17.52      238.74     71.61 o 
  20   9   3       41.53       78.21     51.44 o 
  21   9   3      130.35      173.33     51.72 o 
  22   9   3      551.08      556.11     48.15 o 
  23   9   3     1141.44      806.85     78.46 o 
  24   9   3      733.93      604.59     93.07 o 
   0  10   3    17965.86    19674.70    246.01 o 
   1  10   3     9515.01     9097.74     87.00 o 
   2  10   3     2497.99     2858.01     65.17 o 
   3  10   3     3794.85     3456.15     65.05 o 
   4  10   3     5250.90     5970.22     80.16 o 
   5  10   3    14323.32    13297.39    112.60 o 
   6  10   3     2459.32     2145.20     75.79 o 
   7  10   3    20361.95    19634.15    140.74 o 
   8  10   3      305.85      298.56     60.31 o 
   9  10   3     5049.34     4962.00     67.45 o 
  10  10   3     8265.14     7809.16     67.41 o 
  11  10   3     1607.52     1783.36     57.66 o 
  12  10   3      364.84      379.49     55.55 o 
  13  10   3     1890.09     1956.99     55.26 o 
  14  10   3      592.05      588.29     55.69 o 
  15  10   3     1081.31     1015.11     53.18 o 
  16  10   3      716.99      834.37     53.70 o 
  17  10   3     7809.21     7796.78     79.01 o 
  18  10   3       23.42       12.59     51.03 o 
  19  10   3        6.56      171.87     55.20 o 
  20  10   3      699.72      745.42     50.32 o 
  21  10   3     1246.22     1247.14     51.13 o 
  22  10   3      228.71      197.61     47.53 o 
  23  10   3        7.46      -42.69     51.45 o 
   1  11   3     6955.57     6544.57     78.01 o 
   2  11   3    27291.88    25620.76    130.64 o 
   3  11   3     4564.39     4681.77     68.10 o 
   4  11   3     2442.41     2389.99     64.24 o 
   5  11   3      234.19      177.27     67.05 o 
   6  11   3     2304.21     2300.28     66.85 o 
   7  11   3       32.06      -45.90     67.67 o 
   8  11   3     5363.64     5153.77     66.62 o 
   9  11   3      918.07      879.04     57.19 o 
  10  11   3    12848.39    12834.97     89.09 o 
  11  11   3     2815.41     2649.42     61.32 o 
  12  11   3     1655.09     1520.78     55.72 o 
  13  11   3     3168.38     3328.80     63.70 o 
  14  11   3     2677.49     3003.32     80.70 o 
  15  11   3      250.20      422.55     68.84 o 
  16  11   3       49.70      113.54     53.10 o 
  17  11   3       78.46      176.90     48.13 o 
  18  11   3      165.07      231.47     59.41 o 
  19  11   3       56.80       72.60     53.62 o 
  20  11   3     1292.76     1177.54     67.49 o 
  21  11   3      148.80      246.86     48.38 o 
  22  11   3     1646.96     1202.49     67.01 o 
  23  11   3      544.44      262.85     58.97 o 
   0  12   3     4688.88     4661.84    192.30 o 
   1  12   3     3251.70     3164.78     68.54 o 
   2  12   3      711.31      693.31     67.66 o 
   3  12   3     5015.47     4931.46     65.51 o 
   4  12   3       59.48      167.20     61.81 o 
   5  12   3    11050.75    10973.95     80.32 o 
   6  12   3      327.81      467.29     60.29 o 
   7  12   3     4406.93     4305.76     77.10 o 
   8  12   3      705.24      816.96     59.41 o 
   9  12   3     2366.84     2525.93     67.94 o 
  10  12   3      639.58      681.51     58.68 o 
  11  12   3      881.65      978.78     54.12 o 
  12  12   3      278.53      488.89     53.46 o 
  13  12   3     2596.51     2653.60     57.31 o 
  14  12   3      136.79      217.63     54.25 o 
  15  12   3      926.65      816.96     53.85 o 
  16  12   3      123.68      229.40     51.85 o 
  17  12   3     1854.43     2044.52     53.61 o 
  18  12   3        1.90       66.54     50.81 o 
  19  12   3       64.13      201.56     48.23 o 
  20  12   3       36.52      -19.74     48.67 o 
  21  12   3      434.22      546.08     49.01 o 
  22  12   3        2.22      165.10     48.03 o 
   1  13   3     8463.39     8611.91    139.24 o 
   2  13   3     4348.53     4417.81     75.02 o 
   3  13   3     9000.94    10061.90     72.34 o 
   4  13   3      198.49      232.29     59.09 o 
   5  13   3      125.88      217.05     66.66 o 
   6  13   3     8256.72     8552.93     80.80 o 
   7  13   3      294.80      321.67     56.86 o 
   8  13   3      887.87      971.92     56.44 o 
   9  13   3      136.48      146.45     57.07 o 
  10  13   3     3474.81     3769.29     57.51 o 
  11  13   3     6565.97     6594.99     77.06 o 
  12  13   3     1429.54     1510.80     53.27 o 
  13  13   3      567.34      574.13     52.35 o 
  14  13   3     2125.60     2127.71     60.86 o 
  15  13   3     1818.69     1854.86     53.63 o 
  16  13   3     2036.87     2137.96     53.59 o 
  17  13   3        2.81       70.29     67.67 o 
  18  13   3     2288.91     2182.07     51.91 o 
  19  13   3        1.42       73.21     47.82 o 
  20  13   3      256.98      373.54     57.49 o 
  21  13   3      382.66      279.28    105.02 o 
   0  14   3        8.99       95.46    107.88 o 
   1  14   3      702.56      719.98     74.49 o 
   2  14   3      967.39     1286.42     67.50 o 
   3  14   3     7292.48     7576.30     75.31 o 
   4  14   3      108.89      119.73     59.54 o 
   5  14   3      280.58      501.73     60.38 o 
   6  14   3      268.75      227.46     53.12 o 
   7  14   3     1781.78     1842.72     60.05 o 
   8  14   3     4254.56     4442.49     61.55 o 
   9  14   3     1749.79     1796.69     54.52 o 
  10  14   3     1562.66     1548.96     54.99 o 
  11  14   3        9.41       62.36     58.50 o 
  12  14   3       52.13       85.09     51.12 o 
  13  14   3     1041.45     1227.43     60.21 o 
  14  14   3      452.37      551.54     50.30 o 
  15  14   3      935.86     1066.00     50.56 o 
  16  14   3        1.16       16.78     49.12 o 
  17  14   3        6.39      -26.34     47.88 o 
  18  14   3        0.19      121.31     48.16 o 
  19  14   3       15.26      132.14     47.80 o 
  20  14   3      246.57      315.03     72.64 o 
  21  14   3      106.24      209.44     50.71 o 
   1  15   3     3673.22     3440.18     77.35 o 
   2  15   3     2397.98     2452.57     68.79 o 
   3  15   3     1647.53     1636.36     67.35 o 
   4  15   3      546.30      687.84     59.63 o 
   5  15   3      141.88      140.73     55.79 o 
   6  15   3      213.81      299.08     55.96 o 
   7  15   3       18.81      165.98     52.69 o 
   8  15   3      271.67      293.43     56.72 o 
   9  15   3     7226.69     7262.97    147.18 o 
  10  15   3     1959.51     2157.64     53.75 o 
  11  15   3      744.85      849.08     52.14 o 
  12  15   3      911.60      936.60     53.60 o 
  13  15   3     3927.29     3899.94     57.39 o 
  14  15   3     2404.05     2588.29     56.72 o 
  15  15   3      277.45      411.85     45.06 o 
  16  15   3      406.41      558.55     53.30 o 
  17  15   3      243.56      201.33     47.26 o 
  18  15   3      110.01       95.78     60.74 o 
  19  15   3      117.32      213.02     48.53 o 
  20  15   3      143.12      174.51     48.45 o 
   0  16   3     1586.16     1599.44    105.06 o 
   1  16   3      334.04      332.56     73.39 o 
   2  16   3     1756.15     1732.48    102.14 o 
   3  16   3       16.85       54.85     63.22 o 
   4  16   3      642.69      828.12     65.39 o 
   5  16   3     4831.15     4998.72     65.31 o 
   6  16   3     1237.47     1400.83     55.80 o 
   7  16   3      598.57      719.36     62.23 o 
   8  16   3        4.38      123.27     51.77 o 
   9  16   3      104.22      185.05     51.32 o 
  10  16   3     2940.18     3151.16     53.61 o 
  11  16   3        0.71      112.77     44.86 o 
  12  16   3     1116.66     1262.62     88.77 o 
  13  16   3      115.62      259.70     77.82 o 
  14  16   3      369.82      463.61     52.91 o 
  15  16   3        1.92      126.91     48.58 o 
  16  16   3      305.59      452.81     64.50 o 
  17  16   3      541.97      497.54     84.40 o 
  18  16   3       12.35      -11.65     64.42 o 
  19  16   3       35.46      177.24     57.66 o 
   1  17   3       39.02      132.36     65.70 o 
   2  17   3      986.74      990.55     71.29 o 
   3  17   3      448.22      430.87     62.88 o 
   4  17   3     1168.75     1207.27     63.80 o 
   5  17   3      111.87      168.93     59.55 o 
   6  17   3       84.94      164.15     54.04 o 
   7  17   3        0.35        8.65     48.49 o 
   8  17   3        1.04       25.67     50.68 o 
   9  17   3      470.31      599.18     49.09 o 
  10  17   3        7.68      153.22     45.89 o 
  11  17   3     3668.24     3684.94     68.05 o 
  12  17   3       66.00        4.17     49.06 o 
  13  17   3       41.41      177.77     49.24 o 
  14  17   3       29.11       25.61     59.90 o 
  15  17   3      419.07      449.62     51.48 o 
  16  17   3        0.89       13.80     49.19 o 
  17  17   3        9.71       92.22     50.78 o 
  18  17   3       29.19      156.52     68.79 o 
   0  18   3     5515.02     5763.60    168.14 o 
   1  18   3       92.61      174.41     90.32 o 
   2  18   3     1599.52     1624.73     74.66 o 
   3  18   3      110.58       96.86     69.24 o 
   4  18   3       19.25      168.23     58.54 o 
   5  18   3      800.50      871.35     60.81 o 
   6  18   3      987.08     1001.79     53.57 o 
   7  18   3       69.98      116.18     50.77 o 
   8  18   3      483.77      570.00     64.80 o 
   9  18   3      124.33      195.74     45.98 o 
  10  18   3      919.40     1069.64     50.53 o 
  11  18   3       17.28       96.86     46.60 o 
  12  18   3     1023.10      958.96     53.63 o 
  13  18   3       57.57       40.84     48.33 o 
  14  18   3      752.12      646.17     49.22 o 
  15  18   3       57.36       50.86     47.80 o 
  16  18   3      500.90      473.51     48.45 o 
  17  18   3        4.03      102.70     46.15 o 
   1  19   3      103.42      171.38    102.51 o 
   2  19   3        7.49      108.82     67.49 o 
   3  19   3       87.82      205.12     75.72 o 
   4  19   3      198.60      320.57     68.84 o 
   5  19   3      101.57      216.42     79.30 o 
   6  19   3        2.18      -32.20     59.57 o 
   7  19   3       43.82      184.56     47.38 o 
   8  19   3       55.03      106.17     49.44 o 
   9  19   3        1.14      -30.48     43.55 o 
  10  19   3      231.91      328.70     44.04 o 
  11  19   3      117.27      216.26     46.61 o 
  12  19   3      311.59      315.26     45.89 o 
  13  19   3       21.88       13.91     44.82 o 
  14  19   3      145.97      230.08     50.48 o 
  15  19   3      146.41      224.38     45.01 o 
  16  19   3        0.71       31.04     47.38 o 
   0  20   3      890.07      984.85     99.19 o 
   1  20   3        5.38       25.53     66.73 o 
   2  20   3     2126.73     1990.63     71.27 o 
   3  20   3      779.92      778.55     65.94 o 
   4  20   3      305.72      335.81     73.52 o 
   5  20   3      549.51      598.25     85.92 o 
   6  20   3        0.00       75.74     60.57 o 
   7  20   3        5.58       52.18     52.50 o 
   8  20   3       75.19      140.83     49.05 o 
   9  20   3      217.07      376.91     53.88 o 
  10  20   3     1096.79     1149.98     54.77 o 
  11  20   3       33.06      208.52     62.62 o 
  12  20   3      807.50      718.36     45.77 o 
  13  20   3      294.18      254.90     50.42 o 
  14  20   3      534.67      487.26     46.82 o 
  15  20   3       20.99       79.32     44.21 o 
   1  21   3      890.24      792.94     68.30 o 
   2  21   3      356.90      364.25     69.97 o 
   3  21   3        3.79      107.96     64.58 o 
   4  21   3      278.82      290.27     65.91 o 
   5  21   3      354.92      256.77     70.75 o 
   6  21   3      512.46      515.70     54.22 o 
   7  21   3        1.76       79.70     55.13 o 
   8  21   3       10.26       63.02     55.08 o 
   9  21   3       32.43      125.49     45.90 o 
  10  21   3      625.10      574.05     46.95 o 
  11  21   3      546.82      438.28     44.90 o 
  12  21   3       95.53      144.13     45.14 o 
  13  21   3       29.56      103.89     46.02 o 
   0  22   3      950.53     1096.34     96.08 o 
   1  22   3       68.10      402.25     86.61 o 
   2  22   3      199.69      184.49    108.32 o 
   3  22   3      359.51      331.29     69.82 o 
   4  22   3      532.35      459.85     87.73 o 
   5  22   3     1253.81     1114.57     67.92 o 
   6  22   3        4.19       41.80     62.01 o 
   7  22   3      290.16      310.68     62.60 o 
   8  22   3       51.00       44.19     54.74 o 
   9  22   3      140.35      238.39     51.13 o 
  10  22   3       93.40      126.47     45.62 o 
  11  22   3        0.58       38.27     47.90 o 
   1  23   3      384.75      335.23     68.37 o 
   2  23   3      843.84      729.02     97.88 o 
   3  23   3      480.70      459.16     67.45 o 
   4  23   3       34.51       78.07     70.80 o 
   5  23   3        1.78      111.31     67.65 o 
   6  23   3      124.97      228.16     58.01 o 
   7  23   3        9.86       57.52     59.63 o 
   8  23   3      279.95      301.16     53.67 o 
   9  23   3       18.32      105.62     49.96 o 
   0  24   3       75.63       57.34     94.08 o 
   1  24   3      175.65       33.61     74.18 o 
   2  24   3      204.97      202.91     67.04 o 
   3  24   3      205.78      202.55     86.76 o 
   4  24   3        3.59      113.16     66.08 o 
   5  24   3      345.07      304.58     73.09 o 
   6  24   3        4.33       69.83     67.69 o 
   1   0   4     4417.09     3645.78    320.81 o 
   2   0   4    41806.22    37632.68    304.50 o 
   3   0   4    65317.87    66377.88    251.01 o 
   4   0   4    30037.71    26565.36    202.78 o 
   5   0   4    50797.34    51449.72    631.45 o 
   6   0   4     2560.21     3445.15    102.87 o 
   7   0   4       40.58      149.47     98.03 o 
   8   0   4     2660.38     3416.17     91.54 o 
   9   0   4    51884.15    47825.23    195.26 o 
  10   0   4     3416.66     3601.25     86.19 o 
  11   0   4      485.97      507.29     81.07 o 
  12   0   4     9928.30     9914.02    100.58 o 
  13   0   4    21050.09    20763.65    141.39 o 
  14   0   4     1129.34      959.96     75.28 o 
  15   0   4    10176.43    10466.21    136.11 o 
  16   0   4     7560.05     7688.77    187.12 o 
  17   0   4      455.13      668.55     84.21 o 
  18   0   4      149.30      160.04     63.35 o 
  19   0   4     5750.07     5920.44     68.59 o 
  20   0   4     1145.96     1129.44     59.61 o 
  21   0   4     6522.55     6856.74    221.46 o 
  22   0   4      859.18      829.04     81.96 o 
  23   0   4        2.48       52.65     78.81 o 
  24   0   4       24.66      155.93     64.52 o 
  25   0   4     2478.64     1771.38     63.73 o 
   1   1   4    23930.67    27361.58    289.07 o 
   2   1   4    56656.88    56436.71    306.39 o 
   3   1   4     2160.30     3308.58    103.08 o 
   4   1   4     4291.24     4479.80     99.14 o 
   5   1   4     2955.34     2443.45     81.82 o 
   6   1   4    73070.02    70398.19    223.12 o 
   7   1   4    10284.87    10054.30     73.74 o 
   8   1   4     1039.60     1243.05     62.27 o 
   9   1   4      104.98      201.71     61.48 o 
  10   1   4    11449.42    10079.04     65.14 o 
  11   1   4     8547.99     8362.36     68.18 o 
  12   1   4     4108.04     4445.43     55.12 o 
  13   1   4     1299.38     1334.96     53.34 o 
  14   1   4     4957.54     5087.08     77.29 o 
  15   1   4     5270.00     5202.79     58.05 o 
  16   1   4     3233.62     3197.70     48.55 o 
  17   1   4       11.92       86.74     51.45 o 
  18   1   4     1545.43     1658.72     44.59 o 
  19   1   4       20.81       88.14     43.08 o 
  20   1   4      928.57     1117.79     43.73 o 
  21   1   4       32.29       77.07     41.33 o 
  22   1   4      650.52      834.39     81.66 o 
  23   1   4      265.22      227.51     42.98 o 
  24   1   4      410.80      405.71     49.52 o 
  25   1   4       69.45       41.91     41.21 o 
   0   2   4      772.45      865.31    389.75 o 
   1   2   4     9430.56     8793.19    183.02 o 
   2   2   4      645.81      815.12    133.75 o 
   3   2   4     4147.96     4157.38    119.43 o 
   4   2   4     8834.25     8817.06    101.15 o 
   5   2   4   121375.33   115856.28    775.60 o 
   6   2   4     2454.34     2716.58     74.92 o 
   7   2   4    86800.24    86633.92    399.82 o 
   8   2   4    18739.43    18247.26     74.83 o 
   9   2   4     1004.53      912.36     60.73 o 
  10   2   4     1838.20     1970.34     58.15 o 
  11   2   4     1484.18     1407.07     55.99 o 
  12   2   4      667.51      708.44     51.60 o 
  13   2   4     7957.96     8007.92     59.02 o 
  14   2   4       13.68       99.21     51.37 o 
  15   2   4     2971.36     2938.65     50.52 o 
  16   2   4     1196.92     1261.43     46.47 o 
  17   2   4    15349.27    15633.96    123.23 o 
  18   2   4      630.70      659.25     58.57 o 
  19   2   4     3142.21     3198.56     45.54 o 
  20   2   4      623.75      752.72     72.45 o 
  21   2   4       54.62      189.75     61.49 o 
  22   2   4       11.51       33.92     51.77 o 
  23   2   4       77.31      121.45     46.44 o 
  24   2   4       85.09      114.88     43.33 o 
  25   2   4      439.69      316.41     41.70 o 
   1   3   4      186.31      583.76    160.73 o 
   2   3   4    23217.44    22006.75    155.44 o 
   3   3   4    38670.70    40790.09    175.85 o 
   4   3   4    36903.78    36538.46    268.58 o 
   5   3   4     6275.39     7598.42     87.68 o 
   6   3   4     4049.07     4117.86     76.80 o 
   7   3   4      806.37      561.01     65.58 o 
   8   3   4     6430.18     5821.92     69.76 o 
   9   3   4     5312.60     5278.23     62.33 o 
  10   3   4    23884.83    22041.11     93.13 o 
  11   3   4       21.75       15.91     53.90 o 
  12   3   4     3805.33     3545.31     62.32 o 
  13   3   4       87.63      154.42     51.30 o 
  14   3   4    12853.14    12474.66     72.56 o 
  15   3   4      219.75      305.23     56.11 o 
  16   3   4       83.26      137.12     57.08 o 
  17   3   4      622.27      628.61     45.26 o 
  18   3   4      162.17      315.90     46.04 o 
  19   3   4     2527.46     2656.09     45.09 o 
  20   3   4     1552.73     1699.60     53.17 o 
  21   3   4        0.08      115.82     41.86 o 
  22   3   4     2771.40     2899.96     66.02 o 
  23   3   4      189.71      266.09     43.89 o 
  24   3   4      432.11      397.71     42.63 o 
  25   3   4      126.48       45.83     42.55 o 
   0   4   4     1059.63     1753.19    172.11 o 
   1   4   4     1393.99     1153.03    156.56 o 
   2   4   4    14400.69    11622.15    228.13 o 
   3   4   4    35514.55    35476.26    408.90 o 
   4   4   4      788.74     1376.15     96.15 o 
   5   4   4        7.17       10.18     73.32 o 
   6   4   4      578.31      991.38     72.81 o 
   7   4   4      443.53      346.10     65.14 o 
   8   4   4    19479.16    20731.81    128.57 o 
   9   4   4    36496.18    35119.92    150.08 o 
  10   4   4        1.45        1.94     60.23 o 
  11   4   4     4056.93     3945.12     58.70 o 
  12   4   4     3368.82     3131.16     54.62 o 
  13   4   4     8424.27     7850.60     58.13 o 
  14   4   4       86.59      143.95     48.40 o 
  15   4   4      820.25      904.31     48.40 o 
  16   4   4       21.97       50.26     44.50 o 
  17   4   4        3.69      113.21     46.44 o 
  18   4   4     2124.30     2086.60     48.30 o 
  19   4   4      262.44      305.93     58.82 o 
  20   4   4      228.36      352.29     43.98 o 
  21   4   4     2952.32     2934.89     44.35 o 
  22   4   4        1.74      107.06     47.09 o 
  23   4   4       25.53      208.24     59.88 o 
  24   4   4      113.62      266.11     44.17 o 
  25   4   4      605.10      414.60     57.64 o 
   1   5   4      201.52       48.66    118.04 o 
   2   5   4     3443.46     3998.17    109.86 o 
   3   5   4     2387.10     2965.06    106.39 o 
   4   5   4    22698.32    21518.73    118.34 o 
   5   5   4     4148.18     4429.24     96.20 o 
   6   5   4    57742.22    56073.41    291.98 o 
   7   5   4     1967.02     1801.45     70.37 o 
   8   5   4     5026.79     4654.12     66.82 o 
   9   5   4    13665.46    13466.22     72.50 o 
  10   5   4     1136.00     1378.39     60.90 o 
  11   5   4      613.41      656.90     55.26 o 
  12   5   4      170.40      271.98     54.01 o 
  13   5   4       71.83       90.89     55.21 o 
  14   5   4      373.39      481.75     51.58 o 
  15   5   4     1457.05     1380.75     53.00 o 
  16   5   4    19239.11    19311.84    143.98 o 
  17   5   4     1654.57     1754.87     65.04 o 
  18   5   4     8848.09     9433.77    155.54 o 
  19   5   4     1798.03     1831.20     52.51 o 
  20   5   4      976.13     1069.40     70.09 o 
  21   5   4      240.19      274.67     45.07 o 
  22   5   4       56.56      124.89     47.16 o 
  23   5   4       65.20      115.36     46.06 o 
  24   5   4      574.96      541.07     46.20 o 
  25   5   4       24.72       68.25     50.51 o 
   0   6   4     4961.33     4617.28    152.63 o 
   1   6   4      931.47      797.98    125.09 o 
   2   6   4     3369.07     3792.88    107.31 o 
   3   6   4     1714.18     1327.18     98.47 o 
   4   6   4    10946.72    11272.67    112.53 o 
   5   6   4      783.91      890.51     88.99 o 
   6   6   4     1448.26     1397.35     77.10 o 
   7   6   4     1196.31     1147.87     71.03 o 
   8   6   4     1444.47     1141.95     62.31 o 
   9   6   4     5387.09     5367.21     66.78 o 
  10   6   4      198.90      272.35     54.63 o 
  11   6   4     1906.89     1898.48     58.49 o 
  12   6   4      458.61      353.51     53.09 o 
  13   6   4     3043.59     3240.72     53.49 o 
  14   6   4      935.43     1011.99     55.20 o 
  15   6   4      201.40      242.58     50.39 o 
  16   6   4      552.37      594.70     53.02 o 
  17   6   4     1059.04     1134.67     50.96 o 
  18   6   4      202.57      161.85     46.05 o 
  19   6   4     2195.05     2289.31     48.11 o 
  20   6   4      243.22      273.03     45.47 o 
  21   6   4       77.80       15.94     45.99 o 
  22   6   4       66.54       82.68     47.01 o 
  23   6   4       63.58       70.18     54.54 o 
  24   6   4       77.85       98.95     44.85 o 
   1   7   4      716.40     1065.87     97.05 o 
   2   7   4     7608.22     6698.14    105.24 o 
   3   7   4     2434.03     2868.01     91.89 o 
   4   7   4    15746.68    14595.79    113.30 o 
   5   7   4      372.99      679.54     81.78 o 
   6   7   4    11061.10     9979.98     87.36 o 
   7   7   4     4375.81     3997.06     72.08 o 
   8   7   4    19484.14    18536.55     98.54 o 
   9   7   4     4054.63     4129.82     66.44 o 
  10   7   4    15714.28    15754.67     75.01 o 
  11   7   4     2224.36     2257.13     56.94 o 
  12   7   4       97.71      190.64     57.32 o 
  13   7   4     1839.49     1802.17     55.80 o 
  14   7   4     2933.88     3267.45     56.64 o 
  15   7   4       90.68      128.38     48.77 o 
  16   7   4     2201.26     2324.80     53.78 o 
  17   7   4       53.17      124.80     49.01 o 
  18   7   4     2864.22     2957.75     50.23 o 
  19   7   4       34.96      147.66     46.85 o 
  20   7   4     1182.92     1185.87     47.10 o 
  21   7   4      651.00      648.08     65.50 o 
  22   7   4     2860.12     2769.07     47.49 o 
  23   7   4        0.91       92.93     52.71 o 
  24   7   4       16.52      147.08     69.31 o 
   0   8   4      209.50      421.14    105.25 o 
   1   8   4      107.82      110.18     89.51 o 
   2   8   4     1021.38     1503.98     84.57 o 
   3   8   4     3975.09     3748.32     86.41 o 
   4   8   4     9020.62     9966.45     87.89 o 
   5   8   4    17857.88    17563.57    137.65 o 
   6   8   4       58.57       94.83     76.31 o 
   7   8   4     2194.36     2274.85     67.92 o 
   8   8   4     4271.91     4599.52     68.90 o 
   9   8   4      552.36      658.30     60.52 o 
  10   8   4       30.99      143.16     58.31 o 
  11   8   4       13.00       45.40     61.37 o 
  12   8   4      992.47      875.10     60.44 o 
  13   8   4      588.75      714.87     59.13 o 
  14   8   4      342.16      439.28     52.76 o 
  15   8   4      685.59      873.66     68.79 o 
  16   8   4      286.46      360.01     53.61 o 
  17   8   4     1428.52     1753.54     60.68 o 
  18   8   4      180.21      228.20     74.29 o 
  19   8   4      576.94      587.51     47.03 o 
  20   8   4      241.73      277.28     55.68 o 
  21   8   4       94.07      109.22     50.88 o 
  22   8   4      131.25      121.61     50.54 o 
  23   8   4        0.26       67.60     77.05 o 
  24   8   4       10.74       93.36     49.60 o 
   1   9   4      884.23      783.27     82.88 o 
   2   9   4     6003.64     6445.13     75.80 o 
   3   9   4        3.38       51.47     81.90 o 
   4   9   4     3665.63     3427.29     98.23 o 
   5   9   4       68.40       92.67     68.92 o 
   6   9   4    10251.22     9747.59     86.23 o 
   7   9   4      264.94      312.47     69.31 o 
   8   9   4     7960.50     7810.95     72.40 o 
   9   9   4        9.06       -0.26     63.29 o 
  10   9   4     4670.50     4788.42     66.38 o 
  11   9   4      539.12      677.75     61.77 o 
  12   9   4       82.91      213.29     59.56 o 
  13   9   4        8.45      -26.09     54.74 o 
  14   9   4      299.35      435.71     53.43 o 
  15   9   4      174.27      254.19     54.53 o 
  16   9   4     1121.20     1291.54     62.18 o 
  17   9   4       17.89       59.13     52.56 o 
  18   9   4     3483.51     3595.02     79.79 o 
  19   9   4       35.68      100.46     56.22 o 
  20   9   4     3318.10     3304.49     52.32 o 
  21   9   4       13.08      129.95     46.86 o 
  22   9   4      106.28      122.37     59.81 o 
  23   9   4        8.78       98.34     45.42 o 
   0  10   4     5628.75     5467.93    108.48 o 
   1  10   4     2039.21     2085.40     75.87 o 
   2  10   4     1986.60     2252.21     78.61 o 
   3  10   4    15543.21    15721.28    163.53 o 
   4  10   4     5359.85     6085.11     78.34 o 
   5  10   4    18265.89    17881.39    183.67 o 
   6  10   4      720.74      720.46     70.13 o 
   7  10   4    18593.98    18216.33    115.70 o 
   8  10   4       98.39      146.63     59.01 o 
   9  10   4     1393.85     1536.48     70.85 o 
  10  10   4       67.68       69.62     58.90 o 
  11  10   4       32.72       39.64     58.00 o 
  12  10   4     1241.23     1260.17     59.46 o 
  13  10   4      604.14      710.47     70.53 o 
  14  10   4      593.61      726.31     55.44 o 
  15  10   4     2172.97     2292.68     51.73 o 
  16  10   4        8.24      124.80     53.32 o 
  17  10   4     5550.53     5710.15     88.17 o 
  18  10   4        1.95      -13.32     49.80 o 
  19  10   4     2782.03     2670.76     81.84 o 
  20  10   4        1.73      215.63     48.75 o 
  21  10   4      321.14      438.12     47.79 o 
  22  10   4       73.75      179.28     50.48 o 
  23  10   4        6.78      -63.69     63.69 o 
   1  11   4      572.76      714.21     74.74 o 
   2  11   4      111.78      204.39     71.99 o 
   3  11   4      128.28      150.24     64.90 o 
   4  11   4     1476.41     1645.63     80.60 o 
   5  11   4     2357.46     2395.50     71.35 o 
   6  11   4     5080.57     5440.83    127.79 o 
   7  11   4        5.39      234.58     71.39 o 
   8  11   4     1204.57     1290.31     60.78 o 
   9  11   4     4993.47     5123.13     64.34 o 
  10  11   4      787.45      975.37     58.61 o 
  11  11   4     2289.29     2286.92     57.51 o 
  12  11   4        1.23      116.16     55.63 o 
  13  11   4      204.57      203.00     55.74 o 
  14  11   4       91.11      188.56     59.57 o 
  15  11   4      208.88      373.38     53.46 o 
  16  11   4     1385.32     1229.91     51.50 o 
  17  11   4      103.19      169.37     51.38 o 
  18  11   4     3552.37     3468.78     69.58 o 
  19  11   4      312.61      338.78     53.70 o 
  20  11   4       13.22      182.09     62.05 o 
  21  11   4       24.89      245.94     50.03 o 
  22  11   4       53.15       -0.23     49.67 o 
  23  11   4        0.59      -63.57     88.90 o 
   0  12   4     3958.31     3192.20    118.63 o 
   1  12   4     6997.96     7261.65     78.83 o 
   2  12   4      198.81       63.83     70.21 o 
   3  12   4     6190.74     5696.22     94.23 o 
   4  12   4      253.99      511.70     63.12 o 
   5  12   4     7199.56     6982.31     91.52 o 
   6  12   4      329.94      247.75     64.54 o 
   7  12   4     3813.01     3827.17     67.50 o 
   8  12   4        9.03      116.83     63.36 o 
   9  12   4    27249.46    27277.62    101.91 o 
  10  12   4       59.77      174.99     58.46 o 
  11  12   4     1191.52     1183.80     58.68 o 
  12  12   4      808.32      817.28     53.35 o 
  13  12   4     3028.17     3128.46     57.93 o 
  14  12   4      367.22      450.09     52.22 o 
  15  12   4     1945.18     2000.27     55.37 o 
  16  12   4        1.73       62.66     61.28 o 
  17  12   4      394.24      447.46     51.38 o 
  18  12   4      221.11      294.94     50.64 o 
  19  12   4     2098.00     2032.05     51.91 o 
  20  12   4       26.29       69.13     51.01 o 
  21  12   4     2145.90     1759.46     50.21 o 
  22  12   4       56.70      101.29     50.67 o 
   1  13   4     1050.59     1089.66     70.38 o 
   2  13   4     2484.39     2794.23     82.04 o 
   3  13   4       69.18      193.45     69.07 o 
   4  13   4       72.42      187.52     58.11 o 
   5  13   4      110.66       88.64     59.86 o 
   6  13   4      753.21      919.66     64.79 o 
   7  13   4       78.37      155.77     58.50 o 
   8  13   4        5.98      152.56     55.93 o 
   9  13   4      862.39     1033.42     58.46 o 
  10  13   4      936.27     1023.65     64.14 o 
  11  13   4      263.40      263.96     54.41 o 
  12  13   4      547.75      606.29     53.03 o 
  13  13   4      734.84      758.49     51.97 o 
  14  13   4     1072.71     1263.78     54.41 o 
  15  13   4      867.24     1023.78     49.56 o 
  16  13   4      841.70      944.35     73.08 o 
  17  13   4       17.14       73.04     47.68 o 
  18  13   4      995.74      911.12     47.52 o 
  19  13   4       82.51      149.87     48.58 o 
  20  13   4       54.65       78.66     49.99 o 
  21  13   4      134.31      114.92     70.25 o 
   0  14   4     1107.74     1239.79    109.15 o 
   1  14   4     1017.32     1121.35     72.14 o 
   2  14   4      158.95      210.49     68.63 o 
   3  14   4      353.79      538.11     68.10 o 
   4  14   4      553.75      570.74     61.72 o 
   5  14   4    10645.68    11070.68    175.02 o 
   6  14   4       41.34      105.59     53.37 o 
   7  14   4     5798.59     6305.11     94.62 o 
   8  14   4     3439.62     3431.75     64.16 o 
   9  14   4       82.03       63.63     53.20 o 
  10  14   4     1197.70     1345.66     53.47 o 
  11  14   4        0.32       70.60     61.77 o 
  12  14   4      859.85      892.42     55.32 o 
  13  14   4     1783.26     1883.36     51.93 o 
  14  14   4      162.43      184.30     48.70 o 
  15  14   4      412.21      537.46     48.21 o 
  16  14   4      119.85      159.49     48.91 o 
  17  14   4     5150.76     4944.63     76.81 o 
  18  14   4        8.79      208.36     48.41 o 
  19  14   4     1962.30     1778.84     52.85 o 
  20  14   4      121.94      118.64     47.04 o 
  21  14   4        1.00       75.76     55.19 o 
   1  15   4     4377.15     4414.50     80.67 o 
   2  15   4     6749.05     6970.84     71.41 o 
   3  15   4      276.62      375.75     67.27 o 
   4  15   4     1067.63     1173.14     66.58 o 
   5  15   4      783.89      925.87     56.02 o 
   6  15   4     2456.21     2567.53     56.50 o 
   7  15   4        5.25       24.28     49.54 o 
   8  15   4     5065.97     5279.65     74.60 o 
   9  15   4      715.87      726.75     51.60 o 
  10  15   4     6386.07     6789.87     69.21 o 
  11  15   4     1369.84     1494.77     48.11 o 
  12  15   4      188.89      313.13     68.43 o 
  13  15   4      699.78      708.46     55.66 o 
  14  15   4     4179.96     4336.37     94.29 o 
  15  15   4      148.69      247.86     51.11 o 
  16  15   4      111.81      199.58     48.74 o 
  17  15   4        4.18       76.61     47.63 o 
  18  15   4       56.80       30.23     49.71 o 
  19  15   4       25.23      183.59     49.14 o 
  20  15   4     1138.39      814.53     69.67 o 
   0  16   4      664.22      685.47    103.00 o 
   1  16   4      508.02      657.62     75.02 o 
   2  16   4      406.43      287.01     95.32 o 
   3  16   4     5763.57     5996.96     87.81 o 
   4  16   4      236.39      388.95     66.67 o 
   5  16   4      632.07      636.48     53.99 o 
   6  16   4     1227.18     1104.73     51.79 o 
   7  16   4      330.14      400.28     53.28 o 
   8  16   4     2338.63     2564.30     54.13 o 
   9  16   4     3531.90     3789.80     88.86 o 
  10  16   4       17.62      163.77     51.00 o 
  11  16   4      363.93      483.63     46.72 o 
  12  16   4     1224.44     1260.84     51.22 o 
  13  16   4     3515.80     3476.99    102.59 o 
  14  16   4      224.13      296.29     60.66 o 
  15  16   4     1076.98     1130.92     50.62 o 
  16  16   4      601.73      612.05     51.48 o 
  17  16   4       45.40      124.30     50.85 o 
  18  16   4      183.51      154.60     62.17 o 
  19  16   4      186.93      199.76     50.41 o 
   1  17   4     1120.37      941.60     72.27 o 
   2  17   4      486.41      505.34     71.14 o 
   3  17   4      229.92      333.74     63.75 o 
   4  17   4     3266.44     3114.07     89.42 o 
   5  17   4      879.42      832.10     60.99 o 
   6  17   4    15073.11    15961.13    246.88 o 
   7  17   4     2825.39     2749.89     82.09 o 
   8  17   4     1364.72     1595.51     52.54 o 
   9  17   4        1.85      105.76     46.45 o 
  10  17   4       42.88      150.82     45.84 o 
  11  17   4        8.58      138.46     50.77 o 
  12  17   4       69.03       89.29     48.45 o 
  13  17   4      150.48      169.89     55.58 o 
  14  17   4      317.61      400.86     50.68 o 
  15  17   4      560.59      627.03     49.43 o 
  16  17   4     3178.80     2652.59     83.29 o 
  17  17   4        1.45      171.38     47.41 o 
  18  17   4     2084.39     1660.88    129.02 o 
   0  18   4     2509.07     2510.47    101.59 o 
   1  18   4      256.13      312.61     69.75 o 
   2  18   4       50.21      122.46     71.29 o 
   3  18   4     1391.78     1316.31     71.25 o 
   4  18   4      168.56      252.81     62.36 o 
   5  18   4     4659.83     4713.23     92.09 o 
   6  18   4       27.78       81.38     56.70 o 
   7  18   4      864.99      974.83     53.00 o 
   8  18   4     1485.81     1540.67     51.02 o 
   9  18   4      616.46      685.24     50.54 o 
  10  18   4       30.34       93.69     44.89 o 
  11  18   4      689.27      844.15     55.90 o 
  12  18   4      363.27      301.06     47.58 o 
  13  18   4     1196.59     1197.68     52.17 o 
  14  18   4       40.70        0.06     48.93 o 
  15  18   4        8.82       60.98     49.28 o 
  16  18   4      380.71      470.86     49.69 o 
  17  18   4      420.52      284.95     48.84 o 
   1  19   4      115.44      285.13     70.42 o 
   2  19   4     7627.63     7414.06    111.23 o 
   3  19   4      400.61      404.21     69.61 o 
   4  19   4     3102.98     3118.82    100.65 o 
   5  19   4      163.17      175.20     59.05 o 
   6  19   4        1.19       70.90     55.32 o 
   7  19   4     1512.41     1570.26     57.71 o 
   8  19   4     2782.19     2601.93     54.75 o 
   9  19   4        8.16       34.08     45.05 o 
  10  19   4     1149.76     1243.09     48.26 o 
  11  19   4       52.21       69.65     43.51 o 
  12  19   4      276.47      251.99     52.61 o 
  13  19   4      215.59      261.09     46.14 o 
  14  19   4     2110.09     1777.79     57.96 o 
  15  19   4      537.64      376.41     48.87 o 
  16  19   4      150.54      189.77     48.42 o 
   0  20   4       71.57      233.94     96.98 o 
   1  20   4      409.71      465.34     77.92 o 
   2  20   4      234.88      221.77     67.63 o 
   3  20   4     1238.80     1208.57     69.36 o 
   4  20   4      144.61      304.27     67.85 o 
   5  20   4     3109.42     3066.19     62.91 o 
   6  20   4      145.18      155.35     55.18 o 
   7  20   4      989.50      910.52     53.49 o 
   8  20   4        4.51       60.16     71.14 o 
   9  20   4      199.86      268.98     45.79 o 
  10  20   4       23.64       52.99     45.57 o 
  11  20   4      221.65      268.44     46.10 o 
  12  20   4        2.09       64.23     47.25 o 
  13  20   4      539.42      570.43     56.20 o 
  14  20   4       23.04       54.19     45.28 o 
  15  20   4        5.89       24.64     97.06 o 
   1  21   4       17.23       96.08     67.26 o 
   2  21   4       21.11      111.78     67.40 o 
   3  21   4       87.86      226.03     69.03 o 
   4  21   4      926.24     1034.12     69.46 o 
   5  21   4      314.61      310.73     67.68 o 
   6  21   4     4342.77     4359.42    162.29 o 
   7  21   4        2.94      127.27     56.80 o 
   8  21   4      399.99      395.50     56.28 o 
   9  21   4      164.01      148.96     49.29 o 
  10  21   4       47.70      126.79     46.86 o 
  11  21   4      156.93      111.19     45.60 o 
  12  21   4       33.56       38.30     45.85 o 
  13  21   4        4.73       31.64     45.36 o 
   0  22   4      456.32      511.09     95.80 o 
   1  22   4      540.17      412.62     72.25 o 
   2  22   4       16.99       71.40     77.23 o 
   3  22   4     1712.50     1592.14    104.26 o 
   4  22   4      256.17      270.20     68.01 o 
   5  22   4        3.73      106.92     67.11 o 
   6  22   4       69.00      106.81     59.91 o 
   7  22   4       95.95      146.35     55.16 o 
   8  22   4       67.95       96.38     54.83 o 
   9  22   4      813.01      795.77     51.38 o 
  10  22   4        1.13      -19.54     56.88 o 
  11  22   4      248.61      289.42     46.19 o 
   1  23   4      102.59      132.50     71.13 o 
   2  23   4      898.21      803.40     69.20 o 
   3  23   4       91.89      205.03     70.11 o 
   4  23   4      257.08      297.10     68.89 o 
   5  23   4       45.10       48.30     61.61 o 
   6  23   4        1.18      -26.71     59.22 o 
   7  23   4        2.61      153.74     62.29 o 
   8  23   4      266.07      265.64     55.17 o 
   9  23   4       52.42       61.33     54.15 o 
   0  24   4        1.79      104.40    127.38 o 
   1  24   4       34.64      165.09     66.80 o 
   2  24   4        0.33      112.28     70.27 o 
   3  24   4      219.00      265.07     68.28 o 
   4  24   4       66.87      121.68     67.10 o 
   5  24   4      943.72      573.78     80.26 o 
   1   1   5      283.95       47.98    165.30 o 
   2   1   5     4599.84     5111.98    148.35 o 
   3   1   5    14305.27    12709.55    107.40 o 
   4   1   5       70.79       24.16     80.42 o 
   5   1   5    18369.62    17585.77     89.75 o 
   6   1   5    15733.15    14481.17     80.96 o 
   7   1   5     5680.29     6114.14     68.52 o 
   8   1   5     1081.13      932.08     59.94 o 
   9   1   5    15053.33    15015.28     71.25 o 
  10   1   5     3493.82     3332.97     56.80 o 
  11   1   5     9448.12     9181.46     71.93 o 
  12   1   5      256.09      390.05     49.74 o 
  13   1   5    11870.17    11601.04     67.24 o 
  14   1   5       43.15      108.10     56.47 o 
  15   1   5    13769.56    13834.26    115.48 o 
  16   1   5      289.01      353.40     45.97 o 
  17   1   5       71.64       93.95     64.03 o 
  18   1   5     1092.64     1023.77     45.76 o 
  19   1   5      219.57      403.98     48.81 o 
  20   1   5      611.86      526.07     41.40 o 
  21   1   5     2059.59     2171.77     50.39 o 
  22   1   5        3.07      119.06     44.55 o 
  23   1   5     1530.35     1434.03     80.22 o 
  24   1   5       79.75      180.41     58.89 o 
  25   1   5     1710.10     1512.02     94.78 o 
   0   2   5    18971.37    16714.81    345.85 o 
   1   2   5      328.25      374.91    170.15 o 
   2   2   5    24400.23    22892.61    291.14 o 
   3   2   5     8016.31     8030.21    111.27 o 
   4   2   5      183.28       34.26     82.16 o 
   5   2   5     4192.65     3881.20     77.48 o 
   6   2   5    14427.68    12653.44     91.13 o 
   7   2   5     9728.17     9410.83     75.67 o 
   8   2   5      165.50       20.42     61.28 o 
   9   2   5     2767.72     2781.46     58.53 o 
  10   2   5     1680.32     1668.03     55.73 o 
  11   2   5       85.06      130.28     51.83 o 
  12   2   5     8638.21     8577.88     73.13 o 
  13   2   5      339.97      404.15     52.43 o 
  14   2   5     2995.29     3059.02     53.65 o 
  15   2   5        4.40       74.05     51.47 o 
  16   2   5      175.16      226.58     46.13 o 
  17   2   5     5097.08     5314.35     53.86 o 
  18   2   5      106.34       99.14     44.89 o 
  19   2   5      125.75      296.27     43.33 o 
  20   2   5       61.10      143.57     43.03 o 
  21   2   5       32.13       67.54     44.64 o 
  22   2   5      549.13      561.31     41.40 o 
  23   2   5       49.41      155.68     44.34 o 
  24   2   5      920.56      861.69     45.71 o 
  25   2   5      147.10      175.08     50.40 o 
   1   3   5    70619.63    72518.95    324.96 o 
   2   3   5     1244.88     1141.21    131.29 o 
   3   3   5    35827.33    37937.00    493.47 o 
   4   3   5      287.34      379.46     91.04 o 
   5   3   5     3058.95     2426.58     73.71 o 
   6   3   5    15939.03    15643.62     84.84 o 
   7   3   5     1418.30     1772.38     66.27 o 
   8   3   5      101.60      183.14     64.72 o 
   9   3   5     1929.70     1872.12     61.40 o 
  10   3   5     1280.90     1379.73     60.17 o 
  11   3   5    24918.93    24098.04     83.30 o 
  12   3   5     1343.21     1441.16     53.40 o 
  13   3   5    13700.90    13058.78    113.56 o 
  14   3   5      231.82      273.36     47.47 o 
  15   3   5     1107.81     1218.00     59.00 o 
  16   3   5       76.59      163.48     47.05 o 
  17   3   5       31.87      108.85     43.79 o 
  18   3   5     2598.49     2691.76     58.86 o 
  19   3   5       39.64       94.48     43.65 o 
  20   3   5      283.94      361.92     48.47 o 
  21   3   5      556.57      628.72     41.93 o 
  22   3   5       92.63       98.79     43.92 o 
  23   3   5     1800.77     1652.28     62.94 o 
  24   3   5      146.29      221.34     63.38 o 
  25   3   5      285.28      190.62     46.52 o 
   0   4   5     4357.01     4285.91    178.53 o 
   1   4   5     1177.58     1290.53    132.86 o 
   2   4   5     2312.28     1913.27    101.43 o 
   3   4   5    10416.36     9981.47    135.54 o 
   4   4   5    39443.46    37122.43    129.00 o 
   5   4   5      302.56      290.68     70.30 o 
   6   4   5     1809.49     1603.74     67.44 o 
   7   4   5        3.00       46.53     64.11 o 
   8   4   5    32036.49    31521.60    262.38 o 
   9   4   5    11540.17    11208.69    102.17 o 
  10   4   5     1086.68     1042.21     57.69 o 
  11   4   5       36.14      102.70     57.06 o 
  12   4   5      123.74      222.94     54.58 o 
  13   4   5     4685.87     4676.15     59.93 o 
  14   4   5    16962.73    16424.16    112.90 o 
  15   4   5     2213.42     2238.02     51.64 o 
  16   4   5     7031.96     7211.68     76.35 o 
  17   4   5      156.43      205.66     58.12 o 
  18   4   5     1554.09     1641.24     42.72 o 
  19   4   5     2388.17     2323.50     46.32 o 
  20   4   5     2823.97     2941.27     44.37 o 
  21   4   5      444.32      453.41     47.79 o 
  22   4   5      902.97      931.21     46.85 o 
  23   4   5      223.36      211.23     46.94 o 
  24   4   5      571.62      529.80     41.74 o 
  25   4   5       42.60      192.47     62.26 o 
   1   5   5      564.48      941.21    132.18 o 
   2   5   5      325.90      382.54    124.37 o 
   3   5   5      731.59      667.68     94.12 o 
   4   5   5     1173.20     1361.52     95.77 o 
   5   5   5       60.08      116.14     89.25 o 
   6   5   5     1163.89     1030.92     67.72 o 
   7   5   5     9388.01     8295.79     72.32 o 
   8   5   5       17.49      101.16     64.16 o 
   9   5   5     8629.94     7519.41     67.18 o 
  10   5   5     5141.69     5112.88     63.48 o 
  11   5   5     4529.62     4441.10     60.31 o 
  12   5   5     3599.74     3559.20     59.25 o 
  13   5   5      143.51      189.58     54.81 o 
  14   5   5     2763.87     2582.28     51.84 o 
  15   5   5     1047.18     1060.15     54.30 o 
  16   5   5       62.02      175.38     55.68 o 
  17   5   5      145.89      240.60     47.12 o 
  18   5   5      426.13      517.26     44.83 o 
  19   5   5     1167.95     1267.29     46.21 o 
  20   5   5      234.77      345.14     45.43 o 
  21   5   5      421.21      421.97     44.74 o 
  22   5   5       24.93       54.17     45.54 o 
  23   5   5      310.50      366.14     45.91 o 
  24   5   5      112.65      212.34     45.57 o 
   0   6   5    53948.26    55029.29    279.54 o 
   1   6   5      101.30      219.04    105.43 o 
   2   6   5    20193.73    22468.83    154.17 o 
   3   6   5     1044.61     1224.94     91.80 o 
   4   6   5     4482.03     3601.83    100.84 o 
   5   6   5     2828.10     2589.25     87.82 o 
   6   6   5      109.13      228.69     82.61 o 
   7   6   5    13787.43    13063.15    102.81 o 
   8   6   5     3393.10     3761.35     66.39 o 
   9   6   5     2066.92     2319.04     62.49 o 
  10   6   5    13965.48    12686.99     80.59 o 
  11   6   5     1364.73     1421.39     55.99 o 
  12   6   5    23841.84    23755.22    160.84 o 
  13   6   5     1201.66     1306.37     55.86 o 
  14   6   5       19.50       22.64     51.31 o 
  15   6   5      473.96      481.81     49.78 o 
  16   6   5       18.04       51.13     46.65 o 
  17   6   5     3849.75     3979.07     49.78 o 
  18   6   5     2640.87     2803.47     50.29 o 
  19   6   5      570.65      659.90     48.57 o 
  20   6   5       45.53       70.87     45.28 o 
  21   6   5        5.65       76.80     43.79 o 
  22   6   5     3147.49     3059.17    110.26 o 
  23   6   5        3.85      100.30     45.12 o 
  24   6   5     3146.19     2602.81    143.79 o 
   1   7   5      216.24      114.62     93.25 o 
   2   7   5     1137.11     1202.68    117.88 o 
   3   7   5    12394.86    12363.52    102.04 o 
   4   7   5      521.76      522.39     91.64 o 
   5   7   5     5649.58     5826.99     96.00 o 
   6   7   5     4983.00     4459.00     91.40 o 
   7   7   5     4422.24     3922.95     78.52 o 
   8   7   5       73.70      188.31     62.74 o 
   9   7   5     4090.98     4081.67     66.52 o 
  10   7   5    16311.69    16777.03     74.14 o 
  11   7   5     5775.46     5522.89     77.47 o 
  12   7   5     1939.30     1965.70     55.69 o 
  13   7   5     2745.09     2705.38     54.47 o 
  14   7   5      514.82      558.01     52.46 o 
  15   7   5     2765.18     2846.61     60.55 o 
  16   7   5      689.99      732.27     51.20 o 
  17   7   5      109.55      177.71     44.30 o 
  18   7   5     1323.30     1497.37     48.51 o 
  19   7   5     1788.37     1860.03     49.37 o 
  20   7   5     1206.41     1186.19     55.69 o 
  21   7   5       13.76       35.89     59.98 o 
  22   7   5      104.51      227.10     47.40 o 
  23   7   5      128.48      116.78     51.82 o 
  24   7   5       66.75      105.36     46.24 o 
   0   8   5    18749.71    19755.36    151.08 o 
   1   8   5     8823.46     7586.10     91.49 o 
   2   8   5     3660.35     3020.86    106.85 o 
   3   8   5     3929.25     3328.78     88.17 o 
   4   8   5    41556.64    40857.67    257.98 o 
   5   8   5     1315.34     1320.64     74.60 o 
   6   8   5      233.77      272.83     74.89 o 
   7   8   5     4617.02     4613.00     82.65 o 
   8   8   5    25284.50    24915.09     83.73 o 
   9   8   5     4279.55     3887.37     65.49 o 
  10   8   5     3679.53     3515.91     76.69 o 
  11   8   5       87.39      112.69     57.53 o 
  12   8   5     1069.69     1116.38     62.09 o 
  13   8   5     1466.06     1378.84     55.96 o 
  14   8   5     5821.66     6172.79     78.76 o 
  15   8   5      227.44      315.61     51.76 o 
  16   8   5     4716.90     5071.80     56.02 o 
  17   8   5       48.35      191.18     67.06 o 
  18   8   5      664.31      741.02     43.96 o 
  19   8   5      123.70      313.51     51.18 o 
  20   8   5     2379.98     2495.71     76.76 o 
  21   8   5      861.15      893.24     51.49 o 
  22   8   5       48.33      167.43     46.12 o 
  23   8   5       92.36      141.51     48.86 o 
  24   8   5        2.29      -87.94    114.61 o 
   1   9   5    21083.95    21928.02    120.68 o 
   2   9   5     3475.39     3129.77     84.81 o 
   3   9   5     3353.91     3284.38     83.72 o 
   4   9   5      991.49     1292.71     78.24 o 
   5   9   5    10898.78    10553.67    121.82 o 
   6   9   5     3676.21     3401.46     75.75 o 
   7   9   5     1213.70     1161.99     74.75 o 
   8   9   5     1365.51     1549.97     66.66 o 
   9   9   5      546.43      758.02     84.12 o 
  10   9   5     5279.02     5393.70     75.57 o 
  11   9   5    34824.59    35050.55    215.27 o 
  12   9   5     2624.77     2581.30     76.57 o 
  13   9   5     1919.46     2210.18     54.10 o 
  14   9   5      368.80      332.77     56.35 o 
  15   9   5     1529.72     1602.23     55.16 o 
  16   9   5       21.19      139.14     52.59 o 
  17   9   5      158.12      202.37     50.27 o 
  18   9   5      866.04     1024.88     89.94 o 
  19   9   5     1741.69     1683.05     66.81 o 
  20   9   5      354.61      463.68     49.23 o 
  21   9   5      437.08      461.87     51.29 o 
  22   9   5       93.15      136.09     62.85 o 
  23   9   5     2324.51     1794.37    129.48 o 
   0  10   5    16376.02    14677.86    183.58 o 
   1  10   5    13417.29    13694.87     89.63 o 
   2  10   5     3148.34     2537.36     78.92 o 
   3  10   5     3664.23     3817.70     70.03 o 
   4  10   5     8323.59     8309.86     78.32 o 
   5  10   5     1066.30      988.12     69.88 o 
   6  10   5      128.83      174.10     70.66 o 
   7  10   5     9304.76     8970.41     99.17 o 
   8  10   5      934.64      874.95     64.48 o 
   9  10   5     3039.67     3131.58     63.93 o 
  10  10   5     5038.35     5116.87     65.97 o 
  11  10   5       22.03      128.85     56.93 o 
  12  10   5    12841.71    12906.45     69.17 o 
  13  10   5     2525.39     2633.39     74.59 o 
  14  10   5        2.73       93.38     55.10 o 
  15  10   5       41.02      106.41     53.67 o 
  16  10   5      429.49      591.58     66.71 o 
  17  10   5      808.26      871.53     51.17 o 
  18  10   5        5.70       62.43     56.22 o 
  19  10   5      239.70      315.71     50.79 o 
  20  10   5      113.47      122.96     58.28 o 
  21  10   5      302.85      218.76     68.15 o 
  22  10   5      687.12      554.82     48.74 o 
  23  10   5       24.94       65.26     43.93 o 
   1  11   5     2110.16     2158.79     77.55 o 
   2  11   5     4489.78     4275.60     76.08 o 
   3  11   5    26170.03    24031.60    199.35 o 
   4  11   5     1373.88     1148.36     66.65 o 
   5  11   5     9075.98     8267.72     88.24 o 
   6  11   5      480.82      599.80     70.05 o 
   7  11   5    14787.10    15062.78    182.66 o 
   8  11   5      317.27      381.47     65.02 o 
   9  11   5    22584.69    23145.50    152.56 o 
  10  11   5     4411.13     4429.12     63.25 o 
  11  11   5       89.98      119.62     55.61 o 
  12  11   5      343.24      384.20     54.58 o 
  13  11   5     3354.33     3515.52     68.06 o 
  14  11   5     1809.75     1930.04     73.67 o 
  15  11   5     4257.96     4648.65     58.67 o 
  16  11   5      259.49      328.96     50.24 o 
  17  11   5       60.51      175.13     58.04 o 
  18  11   5        3.22        4.86     46.43 o 
  19  11   5     3122.36     3128.55     74.06 o 
  20  11   5      383.66      359.79     54.33 o 
  21  11   5      679.76      774.01     58.34 o 
  22  11   5        7.93      105.24     50.05 o 
   0  12   5     5206.67     5227.35    124.34 o 
   1  12   5      186.21      256.20     73.50 o 
   2  12   5      124.28      168.31     71.33 o 
   3  12   5      428.45      391.18     70.54 o 
   4  12   5     4001.88     3763.92     69.33 o 
   5  12   5      216.57      203.59     65.02 o 
   6  12   5      572.97      630.72     66.57 o 
   7  12   5      111.58      241.41     64.40 o 
   8  12   5     9044.12     9246.10     70.46 o 
   9  12   5     1843.74     1846.12     60.03 o 
  10  12   5      143.99      191.43     55.20 o 
  11  12   5      138.73      237.40     56.28 o 
  12  12   5       50.30       60.87     54.91 o 
  13  12   5       28.39       -4.99     62.01 o 
  14  12   5      446.04      408.89     55.69 o 
  15  12   5      131.05      193.25     52.86 o 
  16  12   5      919.44      983.85     55.92 o 
  17  12   5      318.22      493.30     54.76 o 
  18  12   5      427.33      539.70     70.90 o 
  19  12   5       13.58      103.58     54.49 o 
  20  12   5      706.85      559.87     48.72 o 
  21  12   5      451.99      313.33     53.04 o 
  22  12   5       83.51       95.86     50.26 o 
   1  13   5    16607.95    16646.32     91.17 o 
   2  13   5     1961.44     1731.28     75.01 o 
   3  13   5      899.21      742.68     70.07 o 
   4  13   5     1605.57     1638.62     59.35 o 
   5  13   5      183.64      382.72     58.94 o 
   6  13   5    18239.23    17728.84    199.97 o 
   7  13   5      599.45      558.44     64.21 o 
   8  13   5      566.54      585.83     55.12 o 
   9  13   5      477.50      604.71     54.59 o 
  10  13   5      108.08      134.35     58.69 o 
  11  13   5    10578.03    11066.20     78.07 o 
  12  13   5        1.53       93.13     58.47 o 
  13  13   5     4153.08     4305.22     88.66 o 
  14  13   5      171.89      296.55     63.87 o 
  15  13   5       43.95      123.56     52.74 o 
  16  13   5      551.13      644.10     52.10 o 
  17  13   5       52.34      123.45     73.19 o 
  18  13   5      970.88      920.55     66.27 o 
  19  13   5      121.42       96.25     57.68 o 
  20  13   5      155.90      279.15     48.61 o 
  21  13   5      398.84      450.91     57.33 o 
   0  14   5     3765.23     4174.80    281.94 o 
   1  14   5      296.58      313.05     77.40 o 
   2  14   5      636.87      690.74     66.78 o 
   3  14   5      534.64      583.56     68.95 o 
   4  14   5       59.63      110.30     61.12 o 
   5  14   5      724.76      848.25     96.51 o 
   6  14   5      353.72      354.91     56.65 o 
   7  14   5     1966.85     2125.49     62.74 o 
   8  14   5     4623.99     5184.62     63.95 o 
   9  14   5      138.57      236.41     58.00 o 
  10  14   5     1549.03     1436.21     54.33 o 
  11  14   5      380.11      331.29     54.21 o 
  12  14   5      103.13      237.90     50.84 o 
  13  14   5      994.60     1012.18     53.98 o 
  14  14   5      664.47      706.93     54.69 o 
  15  14   5       40.19      -20.76     62.05 o 
  16  14   5      966.87     1060.83     83.01 o 
  17  14   5      190.91      106.81     50.73 o 
  18  14   5      312.52      348.68     49.15 o 
  19  14   5        0.73      114.75     49.81 o 
  20  14   5       54.15       77.15     56.28 o 
   1  15   5      480.96      536.46     69.01 o 
   2  15   5      398.59      592.28     63.10 o 
   3  15   5      752.01      825.15     69.40 o 
   4  15   5      400.62      456.18     63.69 o 
   5  15   5      342.24      437.99     61.50 o 
   6  15   5      204.26      243.23     55.45 o 
   7  15   5      822.82      768.49     52.76 o 
   8  15   5     1827.77     2034.36     63.59 o 
   9  15   5      359.61      448.23     52.86 o 
  10  15   5      102.56      201.59     55.95 o 
  11  15   5      523.10      534.89     50.76 o 
  12  15   5      169.79      271.85     55.96 o 
  13  15   5      608.33      735.34     53.18 o 
  14  15   5      845.87      834.66     57.94 o 
  15  15   5     1209.49     1163.10     52.53 o 
  16  15   5        9.42       56.45     49.51 o 
  17  15   5      598.66      598.35     51.59 o 
  18  15   5      205.49      185.24     47.49 o 
  19  15   5       21.45      152.69     48.82 o 
  20  15   5       83.91      215.13    123.29 o 
   0  16   5    10762.75    10880.36    182.11 o 
   1  16   5        0.36      118.37     72.64 o 
   2  16   5     1884.93     1804.50     74.57 o 
   3  16   5        4.44      157.98     63.63 o 
   4  16   5      615.40      646.77     61.61 o 
   5  16   5      395.55      494.58     59.88 o 
   6  16   5       49.04       99.03     52.43 o 
   7  16   5      184.65      265.13     52.26 o 
   8  16   5       72.01       88.18     50.30 o 
   9  16   5      204.97      274.79     51.57 o 
  10  16   5     4201.10     4338.49     60.58 o 
  11  16   5      148.00      206.61     52.27 o 
  12  16   5     1486.08     1637.86     49.54 o 
  13  16   5      155.41      250.38     50.24 o 
  14  16   5      709.28      684.75     47.22 o 
  15  16   5        0.94       -1.61     51.49 o 
  16  16   5       22.37      -15.87     51.98 o 
  17  16   5      200.40      219.05     52.07 o 
  18  16   5        2.92       64.99     47.90 o 
  19  16   5      192.98      247.52     51.34 o 
   1  17   5      610.69      741.64     73.93 o 
   2  17   5      455.08      522.15     71.72 o 
   3  17   5      467.65      614.71     66.50 o 
   4  17   5       76.29      130.00     63.08 o 
   5  17   5        0.42        7.57     59.53 o 
   6  17   5      249.60      303.84     54.90 o 
   7  17   5      100.96      210.14     52.40 o 
   8  17   5       18.38      118.18     52.07 o 
   9  17   5       33.23       99.45     47.95 o 
  10  17   5      105.29      204.70     49.44 o 
  11  17   5      187.49      296.38     48.60 o 
  12  17   5       59.91      147.71     50.38 o 
  13  17   5      157.01      191.04     50.77 o 
  14  17   5        0.24       56.34     47.79 o 
  15  17   5      105.34       73.41     48.29 o 
  16  17   5       17.20       75.51     58.96 o 
  17  17   5      233.67      297.41     48.70 o 
  18  17   5      281.33      226.66     48.00 o 
   0  18   5     6519.04     6769.34    115.89 o 
   1  18   5      670.20      593.30     81.90 o 
   2  18   5     4472.61     4479.03     94.51 o 
   3  18   5      147.46      260.97     69.87 o 
   4  18   5      503.40      636.38     68.70 o 
   5  18   5      104.15      253.50     58.88 o 
   6  18   5       18.89       80.40     58.94 o 
   7  18   5      888.30      988.89     59.97 o 
   8  18   5     1253.65     1260.70     52.38 o 
   9  18   5      584.02      563.90     45.94 o 
  10  18   5     3522.99     3311.95     73.60 o 
  11  18   5       56.85      154.44     44.88 o 
  12  18   5     2454.23     2454.83     53.08 o 
  13  18   5        0.29       67.41     49.75 o 
  14  18   5      310.13      397.96     70.88 o 
  15  18   5      320.40      375.55     48.72 o 
  16  18   5       81.40       73.66     48.30 o 
  17  18   5      280.96      198.69     59.43 o 
   1  19   5      108.54      142.01     69.92 o 
   2  19   5      213.56      161.09     71.74 o 
   3  19   5       37.45       37.42     68.30 o 
   4  19   5       20.00       80.31     69.06 o 
   5  19   5        5.77       74.45     57.65 o 
   6  19   5       92.38      116.47     54.24 o 
   7  19   5       58.13      120.95     57.41 o 
   8  19   5      221.37      320.90     55.11 o 
   9  19   5       39.44       19.23     45.05 o 
  10  19   5        3.72       59.52     43.65 o 
  11  19   5       28.72       62.24     45.71 o 
  12  19   5       50.90      123.97     45.21 o 
  13  19   5       12.78      146.38     45.93 o 
  14  19   5        4.09        9.46     48.97 o 
  15  19   5       45.14      120.76     49.31 o 
   0  20   5      288.23      538.90    116.94 o 
   1  20   5      263.79      332.22     68.05 o 
   2  20   5      362.60      370.43     68.16 o 
   3  20   5      379.50      356.28     69.97 o 
   4  20   5      506.24      587.87     69.45 o 
   5  20   5      136.83      183.20     59.77 o 
   6  20   5        0.67       39.76     57.64 o 
   7  20   5      111.69       95.91     56.46 o 
   8  20   5      633.22      685.84     64.63 o 
   9  20   5      566.26      502.45     50.22 o 
  10  20   5      493.53      398.84     46.34 o 
  11  20   5      158.92      149.02     45.39 o 
  12  20   5      432.44      476.45     61.50 o 
  13  20   5      116.46       54.16     46.37 o 
  14  20   5      678.05      599.16     44.26 o 
   1  21   5     1489.75     1386.06     70.95 o 
   2  21   5       28.67      113.41     67.28 o 
   3  21   5        4.47      154.80     69.90 o 
   4  21   5      109.23      102.49     77.01 o 
   5  21   5       87.94      292.51     63.74 o 
   6  21   5      552.68      506.57     57.87 o 
   7  21   5      375.26      391.27     60.60 o 
   8  21   5        3.82       67.12     57.80 o 
   9  21   5        2.08      171.68     49.12 o 
  10  21   5      110.58       73.68     49.45 o 
  11  21   5      935.75      701.37     68.09 o 
  12  21   5       51.63      112.27     47.10 o 
   0  22   5     1879.49     1775.79    103.96 o 
   1  22   5      180.46      167.63     68.89 o 
   2  22   5       49.18      235.26     67.70 o 
   3  22   5        0.56      -63.66     63.66 o 
   4  22   5       75.90      -12.58     68.55 o 
   5  22   5      389.79      398.62     63.85 o 
   6  22   5      151.93      122.40     60.05 o 
   7  22   5      445.92      431.93     56.66 o 
   8  22   5      145.13      209.65     57.40 o 
   9  22   5       29.35      -12.16     50.57 o 
  10  22   5      304.38      352.12     53.35 o 
  11  22   5        1.99      -16.48    116.88 o 
   1  23   5      173.64      134.92     81.95 o 
   2  23   5       89.86      161.64     67.82 o 
   3  23   5     1052.15      922.23    130.16 o 
   4  23   5       85.71      103.89     72.17 o 
   5  23   5      116.43      134.73     66.05 o 
   6  23   5       23.29      103.52     65.48 o 
   7  23   5      640.23      538.18     68.00 o 
   8  23   5      259.44      184.00     58.82 o 
   0  24   5      447.64      262.81     98.78 o 
   1  24   5      172.25      149.66     67.77 o 
   2  24   5      146.89      200.55     69.94 o 
   3  24   5       18.07      100.03     71.35 o 
   4  24   5      664.47      677.23    122.68 o 
   1   0   6     2556.18     2443.56    235.76 o 
   2   0   6      440.45      301.74    140.17 o 
   3   0   6      800.33      689.04    155.01 o 
   4   0   6    40495.52    40298.49    793.28 o 
   5   0   6     6190.86     5260.52    119.25 o 
   6   0   6       29.82       79.93     88.78 o 
   7   0   6    10696.84     9781.64    160.72 o 
   8   0   6    13276.27    11407.24     94.09 o 
   9   0   6      361.52      340.31     93.83 o 
  10   0   6     1102.76     1057.89     80.19 o 
  11   0   6       88.89      106.02     72.33 o 
  12   0   6      482.49      609.38     74.63 o 
  13   0   6     7555.33     7416.87     81.68 o 
  14   0   6     9880.60     9091.10    108.21 o 
  15   0   6     3231.85     3415.10     70.71 o 
  16   0   6     2892.66     2983.44    138.50 o 
  17   0   6     2757.11     2949.52     76.82 o 
  18   0   6      255.00      373.55     60.02 o 
  19   0   6     1387.82     1361.34     64.59 o 
  20   0   6     5505.98     5290.71    163.70 o 
  21   0   6      455.54      442.13     62.88 o 
  22   0   6        4.81      115.17     62.98 o 
  23   0   6      121.42      126.48     59.82 o 
  24   0   6        0.24      107.51     57.41 o 
  25   0   6        2.21       79.58     69.40 o 
   1   1   6    19554.66    20269.61    177.31 o 
   2   1   6     2089.80     1905.53    125.71 o 
   3   1   6      430.84      147.03     86.77 o 
   4   1   6      723.22      676.26     78.52 o 
   5   1   6    50523.09    49241.45    114.41 o 
   6   1   6     3502.57     3877.44     72.19 o 
   7   1   6    32389.85    33301.85    207.49 o 
   8   1   6      779.81      801.43     58.58 o 
   9   1   6       31.58        1.29     56.69 o 
  10   1   6     1333.54     1453.10     54.02 o 
  11   1   6    17655.50    16592.77     95.02 o 
  12   1   6      320.98      515.35     52.04 o 
  13   1   6     8512.76     8436.46     68.41 o 
  14   1   6       83.37      151.81     50.04 o 
  15   1   6    16351.10    16287.40    109.29 o 
  16   1   6     1640.08     1586.37     62.09 o 
  17   1   6     1272.46     1344.07     46.78 o 
  18   1   6        0.78      -38.36     42.63 o 
  19   1   6      515.30      664.02     44.83 o 
  20   1   6      175.11      230.81     43.47 o 
  21   1   6        4.33       47.51     43.41 o 
  22   1   6       45.80      135.68     41.30 o 
  23   1   6     3285.88     2668.27     69.56 o 
  24   1   6        1.57       15.67     47.04 o 
  25   1   6      193.72      146.66     40.74 o 
   1   2   6      133.76      155.13    143.64 o 
   2   2   6    18953.16    17908.11    199.00 o 
   3   2   6     1917.35     1961.00    111.76 o 
   4   2   6     4985.08     4295.08     76.12 o 
   5   2   6     4049.53     3892.04     73.68 o 
   6   2   6      659.47      660.33     65.43 o 
   7   2   6     7885.18     7136.04     73.24 o 
   8   2   6     9588.61     9180.60     73.96 o 
   9   2   6       98.02      179.08     61.95 o 
  10   2   6     9681.02     8936.52     59.93 o 
  11   2   6     1184.80     1176.60     53.47 o 
  12   2   6    35693.71    34494.77    237.07 o 
  13   2   6     1119.54     1046.52     50.61 o 
  14   2   6      361.86      328.82     48.20 o 
  15   2   6     2750.74     2692.55     49.37 o 
  16   2   6       54.33      125.07     46.84 o 
  17   2   6      188.45      234.40     45.38 o 
  18   2   6      691.19      882.42     63.20 o 
  19   2   6     1740.98     1869.27     52.80 o 
  20   2   6      115.73      181.65     40.69 o 
  21   2   6      173.38      265.82     41.46 o 
  22   2   6     3023.41     2749.85     70.39 o 
  23   2   6       27.84      108.42     42.81 o 
  24   2   6     2456.36     1843.36    145.47 o 
  25   2   6        3.45      207.33    118.64 o 
   1   3   6      363.55      210.67    115.16 o 
   2   3   6      427.55      477.45    128.39 o 
   3   3   6    16897.66    16759.16    159.67 o 
   4   3   6       16.15       77.04     79.60 o 
   5   3   6    30616.73    31811.33    168.36 o 
   6   3   6     2056.02     1629.98     66.83 o 
   7   3   6    32534.34    30387.16    187.08 o 
   8   3   6     2298.08     2221.28     66.60 o 
   9   3   6    30360.97    27873.15    212.59 o 
  10   3   6       63.14      170.48     58.74 o 
  11   3   6       37.25      139.04     54.00 o 
  12   3   6        9.09      103.25     56.27 o 
  13   3   6       41.62      186.12     60.12 o 
  14   3   6      326.89      434.22     48.46 o 
  15   3   6    12572.16    12269.16     99.25 o 
  16   3   6      213.36      285.91     67.29 o 
  17   3   6        7.34      101.37     42.92 o 
  18   3   6      128.98      187.81     44.20 o 
  19   3   6     3428.11     3408.18     45.61 o 
  20   3   6        9.22      202.41     43.34 o 
  21   3   6     3029.70     2950.37     44.84 o 
  22   3   6       14.32       22.17     46.83 o 
  23   3   6      587.11      569.74     46.13 o 
  24   3   6        7.87       53.41     71.49 o 
   0   4   6      587.35      426.56    148.85 o 
   1   4   6     3461.49     3418.77    137.57 o 
   2   4   6     7074.29     6354.75    117.77 o 
   3   4   6      243.19      403.42     93.85 o 
   4   4   6    46862.18    44287.42    531.07 o 
   5   4   6     8584.56     8629.77     86.36 o 
   6   4   6       32.42       85.20     67.89 o 
   7   4   6     1251.20     1214.39     64.04 o 
   8   4   6    60174.22    59460.65    245.40 o 
   9   4   6        8.97       69.47     58.67 o 
  10   4   6      609.75      659.92     57.55 o 
  11   4   6      161.56      100.07     52.93 o 
  12   4   6     2152.64     2019.13     54.97 o 
  13   4   6     3666.79     3685.92     56.32 o 
  14   4   6     7178.46     7161.04     58.91 o 
  15   4   6      141.59      173.05     52.00 o 
  16   4   6     6121.82     6070.16     71.22 o 
  17   4   6      634.74      699.49     48.09 o 
  18   4   6      454.90      624.61     48.69 o 
  19   4   6      587.80      687.67     47.03 o 
  20   4   6     3268.83     3249.60     49.98 o 
  21   4   6      236.99      323.19     44.77 o 
  22   4   6        3.03       58.50     56.53 o 
  23   4   6      180.69      271.15     55.52 o 
  24   4   6       12.58        9.99     47.55 o 
   1   5   6    20646.73    18433.86    148.81 o 
   2   5   6    12180.83    12359.26    136.77 o 
   3   5   6      707.18      590.52     93.38 o 
   4   5   6     1170.67     1052.95     85.40 o 
   5   5   6        4.90        3.98     82.92 o 
   6   5   6    26121.07    26269.99    266.82 o 
   7   5   6     2915.91     2302.78     64.59 o 
   8   5   6     1128.66     1131.23     62.27 o 
   9   5   6     7873.45     7892.31     67.58 o 
  10   5   6       10.75       44.85     51.76 o 
  11   5   6    26678.25    26641.03    179.01 o 
  12   5   6      133.38      275.20     55.88 o 
  13   5   6     2585.75     2946.99     58.88 o 
  14   5   6      208.50      267.86     54.09 o 
  15   5   6      114.66      208.63     49.47 o 
  16   5   6     3638.96     3657.84     50.08 o 
  17   5   6       52.57      146.74     48.27 o 
  18   5   6      299.13      365.45     59.22 o 
  19   5   6      155.49      164.20     45.99 o 
  20   5   6      362.20      375.86     43.82 o 
  21   5   6      269.03      299.47     42.04 o 
  22   5   6       22.17       99.50     45.88 o 
  23   5   6     2590.86     2306.06     96.07 o 
  24   5   6       15.58      180.84     45.13 o 
   0   6   6       95.88       45.94    128.09 o 
   1   6   6      242.08      252.37    121.91 o 
   2   6   6      919.39     1102.46    114.26 o 
   3   6   6       33.77      101.96     91.76 o 
   4   6   6     4981.18     4623.95    123.59 o 
   5   6   6        4.28      -17.10     86.21 o 
   6   6   6      424.00      344.26     79.75 o 
   7   6   6     1540.10     1523.44     66.05 o 
   8   6   6     4525.77     4483.71     64.38 o 
   9   6   6     1082.15     1165.04     67.42 o 
  10   6   6      250.54      262.92     54.53 o 
  11   6   6      108.75      261.15     59.57 o 
  12   6   6     7210.36     7427.07     70.44 o 
  13   6   6      327.78      448.69     53.97 o 
  14   6   6      945.81      991.50     53.25 o 
  15   6   6       31.61      141.51     48.96 o 
  16   6   6      376.54      475.62     49.22 o 
  17   6   6      207.02      242.38     47.27 o 
  18   6   6      346.74      378.94     46.22 o 
  19   6   6      227.53      279.99     44.16 o 
  20   6   6      400.45      576.28     75.80 o 
  21   6   6      145.22      119.41     44.95 o 
  22   6   6      174.70      189.40     43.72 o 
  23   6   6       38.99      102.97     44.48 o 
  24   6   6      414.68      369.88     45.99 o 
   1   7   6    13794.17    12174.85    109.29 o 
   2   7   6     1422.25     1420.06     98.84 o 
   3   7   6    13962.28    12127.15    130.38 o 
   4   7   6     5118.89     4782.49     84.93 o 
   5   7   6     2605.95     1984.29     84.76 o 
   6   7   6     7902.90     7325.36     84.06 o 
   7   7   6     2803.55     2782.90     66.30 o 
   8   7   6     6718.57     6622.42     71.42 o 
   9   7   6    16557.57    16049.12    149.73 o 
  10   7   6      128.12      224.75     57.31 o 
  11   7   6      482.51      645.98     58.14 o 
  12   7   6     2487.44     2433.89     83.06 o 
  13   7   6     4756.91     4847.56     64.33 o 
  14   7   6       11.47       -5.52     48.56 o 
  15   7   6     5159.16     5278.34     59.51 o 
  16   7   6      120.61      195.95     49.90 o 
  17   7   6     2259.41     2232.25     59.13 o 
  18   7   6     3202.97     3357.00     64.89 o 
  19   7   6      302.37      416.79     48.21 o 
  20   7   6      395.99      482.47     46.06 o 
  21   7   6     1199.36     1058.59     45.59 o 
  22   7   6      180.37      260.25     44.51 o 
  23   7   6      165.29      304.10     45.33 o 
  24   7   6        4.93        7.89     62.04 o 
   0   8   6     2831.50     2310.26    117.74 o 
   1   8   6     4178.95     4479.06     86.22 o 
   2   8   6     6471.74     5721.25    143.34 o 
   3   8   6     2632.50     2635.79    104.62 o 
   4   8   6     1541.88     1826.95     74.41 o 
   5   8   6     1000.36     1173.68     82.67 o 
   6   8   6      935.02      839.86     76.20 o 
   7   8   6      699.47      796.24     76.66 o 
   8   8   6       58.68      100.06     63.88 o 
   9   8   6      118.03      144.01     60.39 o 
  10   8   6      851.26     1043.94     59.59 o 
  11   8   6      722.72      743.46     59.79 o 
  12   8   6     1497.11     1618.92     59.71 o 
  13   8   6       57.70       66.12     60.57 o 
  14   8   6        3.78       85.11     55.51 o 
  15   8   6     1590.55     1676.07     56.59 o 
  16   8   6        0.31      133.89     67.43 o 
  17   8   6       81.13      190.41     48.44 o 
  18   8   6       27.16       21.73     48.43 o 
  19   8   6       14.11      136.43     46.07 o 
  20   8   6        7.77      156.09     43.42 o 
  21   8   6      195.48      339.74     46.82 o 
  22   8   6      123.91      107.86     60.00 o 
  23   8   6      117.48      189.67     57.28 o 
   1   9   6     5275.95     5633.32    100.57 o 
   2   9   6      794.97      938.77     82.94 o 
   3   9   6     9008.70     9022.30    105.56 o 
   4   9   6       52.50       82.54     78.09 o 
   5   9   6     2206.82     2499.20     75.68 o 
   6   9   6     4064.32     3929.24     78.21 o 
   7   9   6     2850.00     2604.94     75.85 o 
   8   9   6     5175.36     5108.55     68.62 o 
   9   9   6     3689.78     3466.53     62.90 o 
  10   9   6      605.59      667.74     58.37 o 
  11   9   6     6374.34     6088.66     64.98 o 
  12   9   6      196.18      361.22     56.86 o 
  13   9   6     1178.67     1209.93     63.70 o 
  14   9   6      342.28      396.36     54.16 o 
  15   9   6     4127.88     4126.48     58.28 o 
  16   9   6      644.05      656.92     51.56 o 
  17   9   6        2.57       58.23     52.18 o 
  18   9   6     1065.34     1144.53     63.76 o 
  19   9   6      107.40      197.32     48.47 o 
  20   9   6      808.45      851.80     49.21 o 
  21   9   6     1049.76      931.56     56.07 o 
  22   9   6       66.15      154.83     49.11 o 
  23   9   6      273.54      234.24     60.09 o 
   0  10   6    26017.41    25045.98    287.30 o 
   1  10   6       88.49      231.96     73.22 o 
   2  10   6     7095.69     6670.75     80.37 o 
   3  10   6     3057.26     2872.18     76.00 o 
   4  10   6       94.09      129.11     77.54 o 
   5  10   6     5280.38     5221.85     79.75 o 
   6  10   6        3.37      108.02     80.62 o 
   7  10   6     3582.71     3686.01     76.28 o 
   8  10   6      478.38      530.43     64.97 o 
   9  10   6       35.37      158.08     59.20 o 
  10  10   6      804.19      936.59     66.76 o 
  11  10   6      626.61      592.41     68.94 o 
  12  10   6     8460.46     8760.59     94.05 o 
  13  10   6     2098.85     2088.25     58.08 o 
  14  10   6      799.16      884.01     52.66 o 
  15  10   6     1008.70     1064.92     52.51 o 
  16  10   6      120.36      227.63     49.92 o 
  17  10   6     1404.55     1435.17     53.62 o 
  18  10   6      332.71      444.68     49.28 o 
  19  10   6     1211.40     1235.44     51.97 o 
  20  10   6        8.59      133.23     55.76 o 
  21  10   6      237.03      283.36     50.66 o 
  22  10   6      939.62      780.41     48.13 o 
   1  11   6      244.23      454.54     77.62 o 
   2  11   6      210.59      362.02     75.38 o 
   3  11   6       38.60      109.72     75.42 o 
   4  11   6      315.87      318.65     75.50 o 
   5  11   6      156.95      130.73     78.14 o 
   6  11   6     1120.10     1212.53     74.74 o 
   7  11   6     2157.29     2326.71     69.66 o 
   8  11   6       93.79      147.25     58.85 o 
   9  11   6      517.96      533.31     57.58 o 
  10  11   6     3124.12     3157.11     61.95 o 
  11  11   6       47.14      127.95     52.15 o 
  12  11   6     3021.43     2999.11     55.96 o 
  13  11   6      550.45      647.28     51.13 o 
  14  11   6      567.40      578.30     78.28 o 
  15  11   6      236.94      471.83     54.12 o 
  16  11   6      731.13      680.94     49.93 o 
  17  11   6       67.55       94.65     52.20 o 
  18  11   6      490.83      607.29     63.24 o 
  19  11   6        4.64      103.72     50.31 o 
  20  11   6      399.82      296.43     49.56 o 
  21  11   6       36.84      141.64     48.75 o 
  22  11   6       97.02      197.84     47.04 o 
   0  12   6     4821.00     5192.85    361.89 o 
   1  12   6     1371.29     1296.92     75.53 o 
   2  12   6     5889.20     5760.95     83.05 o 
   3  12   6      697.45      724.48     73.72 o 
   4  12   6    10683.78    11058.89    168.89 o 
   5  12   6      899.25      951.88     69.75 o 
   6  12   6      113.37      130.99     67.40 o 
   7  12   6     1561.83     1538.49     66.76 o 
   8  12   6     3645.89     3406.64     66.00 o 
   9  12   6     1593.51     1532.36     57.72 o 
  10  12   6     1038.60     1057.07     57.74 o 
  11  12   6     1148.84     1177.03     59.33 o 
  12  12   6      752.17      741.44     55.73 o 
  13  12   6       39.53       59.08     59.07 o 
  14  12   6     7403.71     7188.46    118.67 o 
  15  12   6      790.38      858.99     57.14 o 
  16  12   6     1951.84     1942.47     51.93 o 
  17  12   6      356.69      468.50     52.80 o 
  18  12   6       81.01      253.09     49.35 o 
  19  12   6     1589.93     1539.43     59.01 o 
  20  12   6     1142.22     1059.72     76.37 o 
  21  12   6      598.29      431.70     62.54 o 
   1  13   6     3911.30     4011.92     77.62 o 
   2  13   6        9.54       -1.10     69.13 o 
   3  13   6      985.52      988.56     67.22 o 
   4  13   6       10.15       22.04     70.22 o 
   5  13   6      639.77      650.75     57.62 o 
   6  13   6        2.28       82.31     67.75 o 
   7  13   6     1724.72     1940.16     81.56 o 
   8  13   6      478.41      543.56     62.12 o 
   9  13   6      195.20      243.60     55.84 o 
  10  13   6     1714.64     1625.27     56.20 o 
  11  13   6     6755.09     7136.54    116.28 o 
  12  13   6       11.10        9.64     56.17 o 
  13  13   6     1419.18     1513.67     56.16 o 
  14  13   6        0.23      102.65     51.33 o 
  15  13   6     1507.67     1521.63     54.84 o 
  16  13   6        0.64      -32.20     54.03 o 
  17  13   6       43.95       73.06     75.13 o 
  18  13   6       40.32      100.52     48.47 o 
  19  13   6      245.18      384.36     60.13 o 
  20  13   6       61.48      175.84     52.72 o 
  21  13   6        3.12        6.21     58.44 o 
   0  14   6     7812.27     7993.89    247.90 o 
   1  14   6       19.91       22.23     76.37 o 
   2  14   6      969.12     1083.10     69.38 o 
   3  14   6      138.12      234.58     68.86 o 
   4  14   6      112.35      136.73     63.67 o 
   5  14   6       14.94       44.76     63.51 o 
   6  14   6      227.04      263.96     54.18 o 
   7  14   6      752.84      855.18     63.87 o 
   8  14   6      179.25      146.53     60.75 o 
   9  14   6     1827.29     1918.24     56.71 o 
  10  14   6     4388.23     4471.67     62.81 o 
  11  14   6      950.17     1010.73     53.24 o 
  12  14   6    10343.87    10372.96    125.43 o 
  13  14   6      543.98      544.28     51.89 o 
  14  14   6       10.95       94.70     52.29 o 
  15  14   6      112.59      236.27     52.00 o 
  16  14   6      295.53      265.21     52.25 o 
  17  14   6       88.02      132.50     73.98 o 
  18  14   6      102.17      225.97     66.39 o 
  19  14   6      883.34      714.47     47.52 o 
  20  14   6        3.18        2.34     48.74 o 
   1  15   6      204.31      196.46     74.42 o 
   2  15   6     1618.02     1537.02     64.13 o 
   3  15   6     4383.69     4680.91     79.94 o 
   4  15   6      170.24      344.66     65.50 o 
   5  15   6     4135.64     4296.89     67.78 o 
   6  15   6      487.46      465.33     55.11 o 
   7  15   6     3763.69     3679.50     57.97 o 
   8  15   6     1353.24     1382.10     54.96 o 
   9  15   6     2571.40     2728.58     58.32 o 
  10  15   6      465.31      467.42     50.57 o 
  11  15   6      396.49      402.90     53.04 o 
  12  15   6        5.31       33.77     53.08 o 
  13  15   6       74.96        2.02     48.86 o 
  14  15   6      255.22      309.34     52.47 o 
  15  15   6     3555.48     3509.93     87.95 o 
  16  15   6      386.50      393.03     52.33 o 
  17  15   6      332.41      288.33     62.65 o 
  18  15   6      182.37      187.80     65.56 o 
  19  15   6     1108.08      880.45     58.93 o 
   0  16   6     2774.84     2835.53    107.27 o 
   1  16   6      493.17      509.70     74.02 o 
   2  16   6      755.52      788.18     73.40 o 
   3  16   6      771.24      898.10     64.81 o 
   4  16   6    10444.33    10632.39    151.19 o 
   5  16   6     2583.55     2689.75     65.41 o 
   6  16   6      963.87     1110.28     63.04 o 
   7  16   6     1538.87     1696.06     55.43 o 
   8  16   6     9673.80    10035.80    137.65 o 
   9  16   6       75.85      179.28     53.37 o 
  10  16   6       21.90       -3.65     48.01 o 
  11  16   6       76.77       95.38     50.48 o 
  12  16   6      376.31      548.01     86.18 o 
  13  16   6        3.88       14.17     47.24 o 
  14  16   6      676.02      773.68     76.31 o 
  15  16   6      133.85      140.71     47.36 o 
  16  16   6     1115.52      992.78     59.77 o 
  17  16   6      496.83      430.55     51.63 o 
  18  16   6      523.99      372.45     47.91 o 
   1  17   6     6741.86     6867.18    169.68 o 
   2  17   6     1148.60     1352.65     87.70 o 
   3  17   6      198.64      340.13     70.28 o 
   4  17   6      653.06      688.53     64.89 o 
   5  17   6      867.45     1041.38     73.33 o 
   6  17   6      762.99      837.75     60.25 o 
   7  17   6      817.18     1030.26     78.17 o 
   8  17   6     1395.84     1387.49     52.93 o 
   9  17   6        9.09       57.83     52.71 o 
  10  17   6       21.94       91.41     51.93 o 
  11  17   6     5108.44     5325.18    137.10 o 
  12  17   6       16.41       81.76     49.89 o 
  13  17   6     2439.24     2254.98     53.04 o 
  14  17   6      251.14      208.09     58.98 o 
  15  17   6      231.23      282.59     47.98 o 
  16  17   6      129.37      122.10     49.34 o 
  17  17   6       20.46       10.84     49.21 o 
   0  18   6     3865.76     4069.54    166.32 o 
   1  18   6      200.85      237.78     65.29 o 
   2  18   6      142.00      338.65     72.29 o 
   3  18   6      552.40      573.61     71.96 o 
   4  18   6     3529.34     3674.27     87.11 o 
   5  18   6     1330.06     1328.18     61.99 o 
   6  18   6       58.73      109.60     56.77 o 
   7  18   6      110.96      175.34     57.86 o 
   8  18   6     1037.57      966.09     50.04 o 
   9  18   6       60.56       94.30     51.80 o 
  10  18   6      403.51      429.71     45.74 o 
  11  18   6       28.49      105.14     44.59 o 
  12  18   6     1512.75     1613.89     60.29 o 
  13  18   6        1.38       79.82     49.06 o 
  14  18   6      324.61      381.11     48.53 o 
  15  18   6      115.95      113.38     47.04 o 
  16  18   6      635.39      448.10     61.10 o 
   1  19   6        1.69      109.41     69.24 o 
   2  19   6        6.93       17.09     69.88 o 
   3  19   6     2764.59     2656.57     89.25 o 
   4  19   6       56.77      160.14     68.88 o 
   5  19   6      871.31      853.92     60.23 o 
   6  19   6     1053.70     1069.10     60.32 o 
   7  19   6     2709.94     2462.62     92.26 o 
   8  19   6      388.82      452.01     58.45 o 
   9  19   6     1612.18     1714.06     53.35 o 
  10  19   6       14.39        4.01     46.62 o 
  11  19   6      314.06      287.98     45.17 o 
  12  19   6        0.07       48.97     46.90 o 
  13  19   6      236.16      266.69     45.93 o 
  14  19   6        5.50       59.04     46.79 o 
  15  19   6     1521.34     1108.18     52.53 o 
   0  20   6     2475.79     2320.57    107.24 o 
   1  20   6      285.88      408.67     69.71 o 
   2  20   6      583.13      643.79     71.89 o 
   3  20   6       26.25       81.78     69.11 o 
   4  20   6     1643.70     1516.98     73.70 o 
   5  20   6        0.64      102.23     58.97 o 
   6  20   6       84.40      170.58     58.54 o 
   7  20   6        1.64       44.75     58.89 o 
   8  20   6      995.53     1010.05     60.10 o 
   9  20   6        0.85       81.50     52.84 o 
  10  20   6       11.05       87.82     44.94 o 
  11  20   6       14.74      100.67     47.46 o 
  12  20   6     1039.80      960.80     46.82 o 
  13  20   6       53.48       92.73     46.97 o 
  14  20   6       22.15      108.71     76.95 o 
   1  21   6     2615.08     2588.20     97.45 o 
   2  21   6      583.41      599.90     67.93 o 
   3  21   6      305.67      250.99     69.20 o 
   4  21   6      156.59      113.16     66.68 o 
   5  21   6       86.08      113.22     66.11 o 
   6  21   6      220.47      180.88     59.03 o 
   7  21   6      568.23      739.19    114.67 o 
   8  21   6       72.42      213.05     59.31 o 
   9  21   6       66.82      119.44     53.55 o 
  10  21   6       83.71       78.54     50.48 o 
  11  21   6     1227.01      987.54     76.54 o 
  12  21   6        8.88       52.58     44.99 o 
   0  22   6       55.39      201.45    100.76 o 
   1  22   6        4.56       64.39     69.00 o 
   2  22   6      258.92      191.91     71.02 o 
   3  22   6      291.70      254.37     75.19 o 
   4  22   6      968.35      776.65     61.64 o 
   5  22   6      295.20      328.76     64.79 o 
   6  22   6       35.44      130.06     65.47 o 
   7  22   6      115.58       89.50     56.17 o 
   8  22   6      705.35      606.07     61.29 o 
   9  22   6        4.90       -3.36     51.12 o 
  10  22   6      147.90      211.72     72.07 o 
   1  23   6        2.09      117.10     69.92 o 
   2  23   6       16.85       60.69     68.15 o 
   3  23   6      732.47      669.79     86.16 o 
   4  23   6      254.62      252.22     68.33 o 
   5  23   6      212.33      252.22     68.03 o 
   6  23   6       50.38      106.52     65.91 o 
   7  23   6       59.35       95.78     75.49 o 
   0  24   6     1033.08      758.09    109.39 o 
   1  24   6      137.10       52.10     93.52 o 
   2  24   6      480.04      371.16     77.22 o 
   1   1   7     2279.20     2587.11    180.28 o 
   2   1   7     9740.58     9664.59    208.95 o 
   3   1   7      118.17      123.17     87.62 o 
   4   1   7     1365.03     1149.16     80.80 o 
   5   1   7      797.11     1225.28     74.31 o 
   6   1   7    26288.37    25111.52    115.90 o 
   7   1   7      646.49      656.69     61.21 o 
   8   1   7    13604.63    12283.75     70.58 o 
   9   1   7      188.37      222.92     56.39 o 
  10   1   7     7108.53     7404.59     58.59 o 
  11   1   7     2103.69     1930.00     54.65 o 
  12   1   7       25.15      136.27     49.95 o 
  13   1   7     7032.76     6827.70     62.32 o 
  14   1   7       25.53       90.37     46.78 o 
  15   1   7      244.71      395.58     46.04 o 
  16   1   7     6084.57     6022.91     54.79 o 
  17   1   7      909.22      996.99     49.82 o 
  18   1   7     5638.16     5575.11     86.20 o 
  19   1   7      137.23      204.64     53.49 o 
  20   1   7     3981.70     3995.16     66.29 o 
  21   1   7      313.56      448.82     44.10 o 
  22   1   7      612.75      555.76     43.85 o 
  23   1   7      472.76      502.02     53.87 o 
  24   1   7       30.77       13.47     40.17 o 
   0   2   7    11485.24    13917.22    239.92 o 
   1   2   7     7844.61     8685.14    193.05 o 
   2   2   7     2679.68     3198.18    114.84 o 
   3   2   7       11.95      142.17    112.50 o 
   4   2   7    18206.71    19407.36    130.63 o 
   5   2   7     5510.38     5485.22     75.06 o 
   6   2   7       86.77       17.98     65.83 o 
   7   2   7     9458.24     9845.16     70.19 o 
   8   2   7    11378.76    10465.50     71.24 o 
   9   2   7    10824.43    11155.32     70.81 o 
  10   2   7     1264.27     1212.05     59.98 o 
  11   2   7        0.31      104.48     57.35 o 
  12   2   7      171.14      265.27     57.41 o 
  13   2   7      953.98     1022.35     60.63 o 
  14   2   7     3158.60     3172.35     49.42 o 
  15   2   7     2206.60     2254.65     47.51 o 
  16   2   7      952.63      950.89     47.44 o 
  17   2   7     3231.47     3235.81     43.38 o 
  18   2   7      758.06      844.71     46.86 o 
  19   2   7      689.87      798.00     40.80 o 
  20   2   7     1070.32     1189.74     41.26 o 
  21   2   7        6.18       75.38     41.25 o 
  22   2   7       95.83      122.54     40.87 o 
  23   2   7       99.32      236.84     43.76 o 
  24   2   7       28.03      141.80     52.63 o 
   1   3   7     1057.91     1317.71    112.31 o 
   2   3   7     6861.04     7006.57    125.64 o 
   3   3   7     3216.31     2743.25    120.32 o 
   4   3   7    30232.74    31040.94    242.92 o 
   5   3   7     2570.08     2075.34     69.07 o 
   6   3   7    19333.45    16799.00    125.18 o 
   7   3   7    17484.02    17388.46     80.00 o 
   8   3   7    10040.56     9340.72     68.87 o 
   9   3   7     3636.18     3944.28     68.92 o 
  10   3   7     1218.57     1302.80     60.21 o 
  11   3   7      959.48     1014.00     58.35 o 
  12   3   7     1263.80     1349.42     56.58 o 
  13   3   7      115.06      210.57     54.47 o 
  14   3   7     4570.46     4577.16     76.90 o 
  15   3   7     2036.46     2198.51     51.39 o 
  16   3   7      166.28      264.66     50.72 o 
  17   3   7     1219.79     1288.94     51.45 o 
  18   3   7     8601.57     8556.67    115.49 o 
  19   3   7      998.27      990.11     45.49 o 
  20   3   7      320.69      445.60     45.99 o 
  21   3   7     1140.40     1257.75     47.98 o 
  22   3   7       18.40       99.05     43.02 o 
  23   3   7       19.55       83.70     41.36 o 
  24   3   7       16.99      166.59     51.60 o 
   0   4   7    52700.29    51430.37    612.94 o 
   1   4   7     3449.97     2874.37    121.33 o 
   2   4   7     8724.05     8882.29    122.88 o 
   3   4   7    25444.39    24041.46    356.81 o 
   4   4   7       22.59       36.22     81.77 o 
   5   4   7     6751.39     7063.00     88.45 o 
   6   4   7     7416.01     7034.96     72.43 o 
   7   4   7    24165.72    22987.66     92.96 o 
   8   4   7     2671.52     2427.27     64.59 o 
   9   4   7    16867.37    16249.52     71.36 o 
  10   4   7     6818.61     7195.13     66.62 o 
  11   4   7      580.57      542.40     56.97 o 
  12   4   7    16501.82    15941.02    179.62 o 
  13   4   7     2202.33     2240.73     81.82 o 
  14   4   7       13.74       22.55     52.76 o 
  15   4   7     5881.23     5788.13     53.53 o 
  16   4   7     2745.05     2757.41     70.32 o 
  17   4   7     2635.37     2575.86     50.72 o 
  18   4   7      225.55      264.45     46.15 o 
  19   4   7     2520.19     2669.21     96.99 o 
  20   4   7        7.55       94.77     46.85 o 
  21   4   7     1985.00     2017.80     64.46 o 
  22   4   7      896.93      820.25     80.63 o 
  23   4   7        2.50      108.64     46.34 o 
  24   4   7      770.68      642.75     47.08 o 
   1   5   7     6394.83     5069.25    135.65 o 
   2   5   7    16772.39    17131.92    133.54 o 
   3   5   7      345.39      478.19    103.94 o 
   4   5   7      103.44      202.57     82.90 o 
   5   5   7      533.58      744.82     83.89 o 
   6   5   7     2778.64     2851.12     68.97 o 
   7   5   7      715.99      546.56     64.04 o 
   8   5   7     1997.72     2401.51     64.56 o 
   9   5   7      125.75      128.87     60.40 o 
  10   5   7     2999.51     3272.55     61.47 o 
  11   5   7    10617.15    10958.04    100.73 o 
  12   5   7    10180.77     9694.07     75.76 o 
  13   5   7      164.00      119.70     55.28 o 
  14   5   7      151.85       95.71     47.97 o 
  15   5   7     4570.16     4603.29     52.17 o 
  16   5   7     1345.65     1332.23     51.54 o 
  17   5   7      372.23      406.67     49.83 o 
  18   5   7      642.68      814.34     49.68 o 
  19   5   7      626.26      821.50     63.55 o 
  20   5   7     1185.91     1077.71     45.07 o 
  21   5   7      158.71      250.39     44.53 o 
  22   5   7       10.61      184.93     44.49 o 
  23   5   7      323.93      247.98     53.55 o 
  24   5   7      135.14      168.36     46.19 o 
   0   6   7      141.85      258.29    140.14 o 
   1   6   7     1418.31     1469.17    114.14 o 
   2   6   7     7140.66     6618.31    193.44 o 
   3   6   7     7186.18     6461.87    111.63 o 
   4   6   7    18235.56    16553.93    102.34 o 
   5   6   7    22328.30    20048.51    242.04 o 
   6   6   7      266.33      344.26     77.82 o 
   7   6   7    15480.93    13841.35     76.04 o 
   8   6   7    21908.87    21832.90    126.26 o 
   9   6   7      644.57      656.89     60.77 o 
  10   6   7      137.12      222.75     58.96 o 
  11   6   7      410.92      429.25     58.86 o 
  12   6   7     1016.67     1041.03     55.61 o 
  13   6   7      177.33      285.81     53.70 o 
  14   6   7     2715.41     2722.49     51.82 o 
  15   6   7       37.06      104.38     51.04 o 
  16   6   7     2330.81     2545.79     50.77 o 
  17   6   7     5094.86     5234.17    114.89 o 
  18   6   7     1514.62     1501.64     46.71 o 
  19   6   7     3337.40     3287.48     50.68 o 
  20   6   7     2439.89     2510.31     79.28 o 
  21   6   7      469.14      488.75     57.28 o 
  22   6   7       25.31       55.22     45.51 o 
  23   6   7        1.26      104.91     45.31 o 
  24   6   7       17.41      182.17    133.48 o 
   1   7   7     2487.29     1940.86     92.63 o 
   2   7   7     8328.70     8513.46    121.93 o 
   3   7   7     9177.68     9138.59    151.24 o 
   4   7   7       80.59      134.25     82.24 o 
   5   7   7     5345.23     6050.70    105.19 o 
   6   7   7     1163.77     1016.58     76.49 o 
   7   7   7     5365.63     4983.75     69.44 o 
   8   7   7      348.60      467.67     64.11 o 
   9   7   7     3633.78     3566.72     63.25 o 
  10   7   7     5351.01     5323.72     69.58 o 
  11   7   7     7453.49     7639.70     84.00 o 
  12   7   7     1577.80     1651.08     54.96 o 
  13   7   7     1437.48     1537.10     52.71 o 
  14   7   7       27.71      101.51     52.39 o 
  15   7   7     1899.26     2015.73     52.01 o 
  16   7   7        4.12       55.93     48.25 o 
  17   7   7      327.16      386.47     47.41 o 
  18   7   7      261.29      305.01     48.74 o 
  19   7   7     3316.82     3425.40     49.86 o 
  20   7   7     2814.62     2937.22     74.03 o 
  21   7   7      114.13      220.52     53.51 o 
  22   7   7       97.90       94.31     43.86 o 
  23   7   7     1214.66      964.82     45.37 o 
   0   8   7    31678.06    28565.25    288.62 o 
   1   8   7     3740.25     3734.05     91.50 o 
   2   8   7      188.43      288.20     93.04 o 
   3   8   7     9725.72     8703.88    113.49 o 
   4   8   7    10145.88     9645.54     89.41 o 
   5   8   7       93.21      119.68     78.22 o 
   6   8   7      280.78      309.94     74.08 o 
   7   8   7     4038.70     4047.96     70.84 o 
   8   8   7     3989.92     3753.04     64.20 o 
   9   8   7    11161.43    11252.81    156.93 o 
  10   8   7     2165.47     2028.35     70.27 o 
  11   8   7      442.95      525.47     56.31 o 
  12   8   7     6120.58     6195.20     61.18 o 
  13   8   7       52.07      150.29     56.21 o 
  14   8   7      287.72      370.50     55.93 o 
  15   8   7     2816.23     3016.54     90.60 o 
  16   8   7     2012.02     2012.82     50.90 o 
  17   8   7      287.01      452.23     57.35 o 
  18   8   7      490.21      467.46     47.98 o 
  19   8   7      649.20      753.56     47.12 o 
  20   8   7      314.46      385.19     47.66 o 
  21   8   7      969.83      790.61     49.03 o 
  22   8   7      836.24      689.82     84.60 o 
  23   8   7      504.29      356.63     50.75 o 
   1   9   7     6766.04     6709.73     99.38 o 
   2   9   7     1092.73     1292.69     80.90 o 
   3   9   7     9857.24     9161.76    111.69 o 
   4   9   7     6463.69     5979.59    106.12 o 
   5   9   7     8612.15     8345.97    157.06 o 
   6   9   7    14029.10    14064.23    206.28 o 
   7   9   7    14733.25    14232.72    310.37 o 
   8   9   7      883.86      925.73     65.99 o 
   9   9   7     4626.96     4775.43     67.62 o 
  10   9   7      563.10      741.27     59.69 o 
  11   9   7     3221.68     2856.24     69.78 o 
  12   9   7      345.79      426.30     63.69 o 
  13   9   7        7.17       86.98     55.18 o 
  14   9   7       11.94      143.29     54.30 o 
  15   9   7     4571.39     4797.73     55.98 o 
  16   9   7     1693.39     1738.93     57.88 o 
  17   9   7      259.06      320.31     51.75 o 
  18   9   7     3732.78     3726.18     67.21 o 
  19   9   7     1910.07     1983.65     61.24 o 
  20   9   7      238.44      347.56     52.00 o 
  21   9   7      205.55      331.43     61.35 o 
  22   9   7      248.74      293.91     50.86 o 
   0  10   7     8261.47     7223.91    150.63 o 
   1  10   7      669.64      816.23     74.04 o 
   2  10   7       12.11       28.01     73.75 o 
   3  10   7      211.61      266.05     72.87 o 
   4  10   7    11102.38    11462.31    108.86 o 
   5  10   7    18267.42    18905.63    389.43 o 
   6  10   7        4.39        3.08     78.32 o 
   7  10   7     8292.79     8308.76    163.74 o 
   8  10   7     9694.54     9639.09    102.94 o 
   9  10   7     1825.74     1900.92     56.76 o 
  10  10   7       45.64      181.81     59.26 o 
  11  10   7      227.55      255.20     55.13 o 
  12  10   7     5481.33     5754.76    105.76 o 
  13  10   7      704.75      702.57     50.48 o 
  14  10   7      760.09      732.78     52.91 o 
  15  10   7     1257.37     1296.39     54.33 o 
  16  10   7     2225.21     2498.27    105.71 o 
  17  10   7     4625.76     4610.42    135.63 o 
  18  10   7      388.93      451.47     72.86 o 
  19  10   7      322.83      393.51     66.45 o 
  20  10   7      820.46      784.83     48.41 o 
  21  10   7       28.76       55.86     48.85 o 
  22  10   7      411.20      281.17     51.12 o 
   1  11   7    14552.11    15371.51    104.10 o 
   2  11   7     6171.11     6123.54     86.86 o 
   3  11   7     5761.18     5399.46     84.70 o 
   4  11   7     7671.02     7509.75    120.89 o 
   5  11   7     5068.92     4776.01     78.33 o 
   6  11   7     2515.21     2566.61     71.65 o 
   7  11   7      295.64      333.63     73.19 o 
   8  11   7     4711.40     4824.60     76.47 o 
   9  11   7      241.03      265.07     57.84 o 
  10  11   7     1631.99     1711.50     58.19 o 
  11  11   7     6661.71     6627.44     81.60 o 
  12  11   7       67.89      172.10     63.61 o 
  13  11   7     3021.74     3256.52    104.93 o 
  14  11   7     1902.76     1890.02     55.52 o 
  15  11   7     1969.79     1945.97     57.26 o 
  16  11   7     1340.94     1376.69     59.72 o 
  17  11   7      171.22      192.00     62.08 o 
  18  11   7      576.59      652.79     55.87 o 
  19  11   7      746.08      705.27     48.32 o 
  20  11   7      513.16      612.35     51.61 o 
  21  11   7      168.36      275.30     50.94 o 
   0  12   7     6297.27     6188.14    245.51 o 
   1  12   7        5.79       51.29     74.55 o 
   2  12   7      135.37      246.82     69.76 o 
   3  12   7       57.71      105.66     69.19 o 
   4  12   7     5351.29     5540.53    127.93 o 
   5  12   7      361.85      541.14     80.89 o 
   6  12   7       43.22      174.27    103.46 o 
   7  12   7       51.02      113.77     72.26 o 
   8  12   7     3449.64     3636.57     73.02 o 
   9  12   7     2880.48     2895.63     61.73 o 
  10  12   7      776.86      851.39     53.79 o 
  11  12   7        9.67       96.82     74.04 o 
  12  12   7     1685.30     1706.00     52.49 o 
  13  12   7      340.28      525.26     82.45 o 
  14  12   7      114.61      140.62     53.15 o 
  15  12   7       36.02      134.78     51.62 o 
  16  12   7      504.06      567.54     53.27 o 
  17  12   7       24.69      136.31     65.26 o 
  18  12   7      549.55      683.38     61.27 o 
  19  12   7        6.36       11.41     47.49 o 
  20  12   7      439.93      473.83     48.56 o 
  21  12   7      180.17      264.30     77.73 o 
   1  13   7      110.87       51.93     72.01 o 
   2  13   7      462.83      625.09     71.12 o 
   3  13   7     5155.75     5128.96     77.10 o 
   4  13   7     1281.20     1278.49     72.06 o 
   5  13   7     2288.25     2339.07     71.64 o 
   6  13   7    10479.04    10636.18    414.07 o 
   7  13   7     5902.72     5881.40     98.55 o 
   8  13   7     1919.96     2030.98     72.35 o 
   9  13   7     3781.55     3871.23     65.75 o 
  10  13   7        2.67      121.55     52.10 o 
  11  13   7       14.67      222.04     52.49 o 
  12  13   7     1064.41     1016.28     53.37 o 
  13  13   7      360.37      444.17     54.50 o 
  14  13   7      131.84      169.71     53.53 o 
  15  13   7      611.20      814.26     50.21 o 
  16  13   7     1597.64     1569.41     54.38 o 
  17  13   7      120.62      167.86     49.42 o 
  18  13   7     1599.12     1397.28     89.48 o 
  19  13   7     1248.71     1202.24     86.00 o 
  20  13   7      602.68      345.86     49.57 o 
   0  14   7     6845.68     7235.79    406.42 o 
   1  14   7     1036.68     1018.34     77.22 o 
   2  14   7        1.76       97.01     67.13 o 
   3  14   7      313.31      368.61     63.05 o 
   4  14   7      480.57      542.92     69.96 o 
   5  14   7     1734.88     1803.64     71.31 o 
   6  14   7      696.00      788.90     64.79 o 
   7  14   7        3.02       76.83     59.94 o 
   8  14   7     1256.89     1391.00    122.95 o 
   9  14   7     1424.04     1594.96     97.15 o 
  10  14   7      168.43      203.93     57.18 o 
  11  14   7      147.56      143.49     50.67 o 
  12  14   7      710.77      884.36     72.84 o 
  13  14   7     1419.24     1340.30     60.70 o 
  14  14   7      141.88      208.74     50.61 o 
  15  14   7      721.93      725.10     52.97 o 
  16  14   7     1248.56     1237.75    118.82 o 
  17  14   7      178.13      151.93     71.44 o 
  18  14   7       63.12       84.80     51.67 o 
  19  14   7       33.29       77.03     49.16 o 
  20  14   7      266.51      172.99    178.52 o 
   1  15   7     2042.95     1933.53     76.51 o 
   2  15   7      777.62      873.26     64.99 o 
   3  15   7       76.43      167.96     66.30 o 
   4  15   7     4738.67     4751.40     81.67 o 
   5  15   7      213.80      190.80     72.10 o 
   6  15   7     2146.80     2192.72    109.13 o 
   7  15   7      172.03      298.06     54.57 o 
   8  15   7     1744.13     1702.08     89.72 o 
   9  15   7      143.69      284.87     77.19 o 
  10  15   7     2034.86     2088.53     73.85 o 
  11  15   7     1665.86     1692.08     55.62 o 
  12  15   7      278.18      310.81     49.71 o 
  13  15   7      539.10      476.19     51.80 o 
  14  15   7      849.54      886.90     53.83 o 
  15  15   7      281.71      247.67     53.47 o 
  16  15   7      413.15      228.90     52.12 o 
  17  15   7        0.96      171.33     49.08 o 
  18  15   7     1272.32     1063.07     63.08 o 
  19  15   7      137.88      149.80     57.83 o 
   0  16   7     1296.05     1099.10    106.73 o 
   1  16   7      401.08      509.82     73.56 o 
   2  16   7      383.33      460.75     93.95 o 
   3  16   7      971.01      997.92     68.50 o 
   4  16   7      326.99      398.27     60.18 o 
   5  16   7     1400.59     1572.99     70.58 o 
   6  16   7       59.84      227.78     62.12 o 
   7  16   7     4742.85     4798.88    166.66 o 
   8  16   7      409.92      443.66    104.25 o 
   9  16   7      486.84      611.30     88.58 o 
  10  16   7        0.68       52.64     53.27 o 
  11  16   7       55.72      272.28     53.99 o 
  12  16   7        3.76       49.21     50.30 o 
  13  16   7        0.31      145.46     56.22 o 
  14  16   7       35.73      142.67     50.65 o 
  15  16   7     1025.84      857.33     51.88 o 
  16  16   7      102.31       54.95     48.41 o 
  17  16   7      301.53      236.89     54.60 o 
  18  16   7       13.90       66.19     50.24 o 
   1  17   7       34.72      -43.91     65.54 o 
   2  17   7      580.72      557.96     73.06 o 
   3  17   7      387.04      427.40     66.00 o 
   4  17   7      357.06      455.10     68.46 o 
   5  17   7      112.45      178.20     68.60 o 
   6  17   7     2452.30     2450.85     69.09 o 
   7  17   7       21.59      100.60     61.82 o 
   8  17   7      353.83      524.99     63.50 o 
   9  17   7       17.96      112.49     55.16 o 
  10  17   7      284.30      283.71     55.37 o 
  11  17   7       14.21       46.58     52.93 o 
  12  17   7       27.35       39.81     53.30 o 
  13  17   7        2.57       82.30     51.15 o 
  14  17   7       49.50       43.57     50.84 o 
  15  17   7       26.05       64.14     51.42 o 
  16  17   7      388.13      280.13     51.37 o 
  17  17   7      117.92       77.87     50.11 o 
   0  18   7     1150.94     1064.63    102.07 o 
   1  18   7       66.94       66.18     71.34 o 
   2  18   7       63.92      115.41     80.32 o 
   3  18   7     1813.87     1926.73    167.06 o 
   4  18   7        7.63       97.87     61.91 o 
   5  18   7     2486.70     2393.13    105.53 o 
   6  18   7      104.80      220.52     65.26 o 
   7  18   7      388.47      541.15     64.18 o 
   8  18   7       11.47      125.39     63.33 o 
   9  18   7     1047.68     1020.97     62.29 o 
  10  18   7       95.94      289.62     48.68 o 
  11  18   7      301.80      227.74     51.60 o 
  12  18   7      366.59      382.50     69.38 o 
  13  18   7       99.45      155.74     53.19 o 
  14  18   7      162.45      164.13     56.54 o 
  15  18   7      140.72      201.81     56.09 o 
  16  18   7        0.26      135.32     49.79 o 
   1  19   7      127.81      172.09     64.74 o 
   2  19   7      877.28      776.03     72.77 o 
   3  19   7       69.56      140.59     70.85 o 
   4  19   7       10.27       54.10     67.94 o 
   5  19   7      159.88      153.35     62.65 o 
   6  19   7      117.82      205.64     66.19 o 
   7  19   7       18.48       39.26     64.96 o 
   8  19   7       98.43      161.92     61.93 o 
   9  19   7       20.01       -2.40     65.24 o 
  10  19   7       49.41      133.18     50.81 o 
  11  19   7      193.81      258.96     50.13 o 
  12  19   7       34.72      121.77     56.30 o 
  13  19   7        3.66       35.96     54.67 o 
  14  19   7        4.86      131.65     64.23 o 
   0  20   7      766.03      727.70    102.12 o 
   1  20   7      341.73      320.14     70.45 o 
   2  20   7      152.61       98.40     70.71 o 
   3  20   7     1058.06     1026.04     72.38 o 
   4  20   7      171.52      193.45     67.91 o 
   5  20   7      475.83      493.06     62.95 o 
   6  20   7       10.45      150.24     63.93 o 
   7  20   7     1165.51     1161.53     67.56 o 
   8  20   7       19.22       60.24     72.62 o 
   9  20   7      410.90      409.09     55.17 o 
  10  20   7      138.22      161.98     52.65 o 
  11  20   7      201.98      162.97     60.21 o 
  12  20   7      421.82      293.87     59.11 o 
  13  20   7       99.77      122.66     51.93 o 
   1  21   7       15.72      158.00     68.97 o 
   2  21   7       43.59      143.26     70.25 o 
   3  21   7      248.40      223.42     71.00 o 
   4  21   7     1165.98      883.56     69.42 o 
   5  21   7       55.42       48.30     68.70 o 
   6  21   7      415.70      393.39     66.15 o 
   7  21   7      507.17      379.01     86.69 o 
   8  21   7      129.31      153.91     59.73 o 
   9  21   7      167.63      225.76     55.09 o 
  10  21   7      122.10      162.60     53.25 o 
  11  21   7        9.91      -35.20     52.24 o 
   0  22   7      329.33      290.05    101.93 o 
   1  22   7       59.22       89.63     65.25 o 
   2  22   7        2.35       39.04     70.25 o 
   3  22   7        7.41       94.58     65.70 o 
   4  22   7      430.25      389.46     68.72 o 
   5  22   7      909.85      807.97     77.74 o 
   6  22   7      104.26      118.42     74.76 o 
   7  22   7      600.09      551.47     65.84 o 
   8  22   7      909.91      782.91     78.61 o 
   9  22   7       51.52       88.72     64.30 o 
   1  23   7      328.99      319.25     73.47 o 
   2  23   7      406.41      322.56     72.13 o 
   3  23   7       73.98      131.24     62.45 o 
   4  23   7      297.90      322.47     69.98 o 
   5  23   7       12.93       -3.89     74.08 o 
   6  23   7       80.77      143.80    125.56 o 
   1   0   8    14419.29    13945.41    203.68 o 
   2   0   8    10092.83     7989.67    211.61 o 
   3   0   8    15921.88    15155.86    362.26 o 
   4   0   8     6483.99     7082.25    171.73 o 
   5   0   8    13204.02    11151.17    113.34 o 
   6   0   8      544.62      585.36     98.41 o 
   7   0   8      760.16      693.17     95.43 o 
   8   0   8     1464.51     1415.98     91.03 o 
   9   0   8    22771.29    21878.18    146.51 o 
  10   0   8     4526.84     4961.61     79.10 o 
  11   0   8      592.27      707.50     75.72 o 
  12   0   8    22142.31    21690.58    118.77 o 
  13   0   8     4724.06     4807.01     71.66 o 
  14   0   8      199.41      463.03     68.60 o 
  15   0   8      818.06      885.35    105.03 o 
  16   0   8      249.89      429.97     90.62 o 
  17   0   8       23.36      229.37     67.56 o 
  18   0   8     4637.01     4777.88    100.83 o 
  19   0   8      103.79      106.99     86.29 o 
  20   0   8       73.48      -18.89     53.56 o 
  21   0   8     5037.92     4443.34    146.23 o 
  22   0   8     2919.87     2568.39    150.17 o 
  23   0   8        8.06      142.05     60.67 o 
  24   0   8     1247.93      977.38    114.34 o 
   1   1   8     2113.54     2545.72    170.97 o 
   2   1   8    20758.81    19785.11    147.21 o 
   3   1   8    18896.05    17555.67    109.78 o 
   4   1   8      646.25      709.90     84.46 o 
   5   1   8     1371.49     2043.46     75.77 o 
   6   1   8     8065.64     7458.73     75.90 o 
   7   1   8     1375.66     1112.53     70.26 o 
   8   1   8     1354.02     1204.82     59.63 o 
   9   1   8     8850.29     9347.07     66.99 o 
  10   1   8     1857.80     1968.10     59.58 o 
  11   1   8      189.77      270.98     55.57 o 
  12   1   8     2409.69     2154.86     65.84 o 
  13   1   8     1194.29     1195.86     49.85 o 
  14   1   8     5851.39     6090.30     70.23 o 
  15   1   8       28.58       96.18     44.31 o 
  16   1   8      179.92      291.67     45.67 o 
  17   1   8      520.10      622.40     55.10 o 
  18   1   8     1831.99     1803.41     45.43 o 
  19   1   8     4867.05     4694.90     73.05 o 
  20   1   8      288.21      227.03     39.44 o 
  21   1   8       22.62      115.98     42.58 o 
  22   1   8      882.71      747.78     42.27 o 
  23   1   8       26.08       67.70     43.94 o 
  24   1   8      941.31      689.66     77.77 o 
   1   2   8    22843.59    21358.00    475.68 o 
   2   2   8     6464.09     5317.07    113.75 o 
   3   2   8      814.72      770.69    106.12 o 
   4   2   8    19681.96    19206.34    102.43 o 
   5   2   8    13984.66    13767.19    178.64 o 
   6   2   8      604.89      573.81     71.19 o 
   7   2   8    10839.42    10461.71    124.30 o 
   8   2   8    15479.68    15626.33     73.98 o 
   9   2   8      832.95      771.72     58.69 o 
  10   2   8    11803.83    11577.56     72.04 o 
  11   2   8      383.81      457.21     58.12 o 
  12   2   8     1915.14     2075.00     55.40 o 
  13   2   8     7183.53     6878.24     63.19 o 
  14   2   8     2446.21     2438.26     64.93 o 
  15   2   8       19.76       77.63     51.22 o 
  16   2   8     6133.89     6271.97     63.62 o 
  17   2   8     2903.25     2956.94     51.40 o 
  18   2   8     1394.28     1440.26     74.25 o 
  19   2   8      187.28      275.61     47.10 o 
  20   2   8     1511.76     1631.01     59.38 o 
  21   2   8     1448.76     1519.60     55.30 o 
  22   2   8      257.83      294.56     45.53 o 
  23   2   8       20.05       82.64     46.77 o 
  24   2   8      103.87       57.73     46.00 o 
   1   3   8    46679.71    44077.22    166.97 o 
   2   3   8    12134.89    11946.08    246.89 o 
   3   3   8     2602.88     3044.93    115.26 o 
   4   3   8        6.52       -2.92    106.26 o 
   5   3   8      387.43      673.82     70.84 o 
   6   3   8     7806.85     7711.53     69.29 o 
   7   3   8      756.55      824.78     66.63 o 
   8   3   8     3576.34     3495.51     64.66 o 
   9   3   8       70.74      114.77     57.38 o 
  10   3   8    10472.23     9590.23     69.33 o 
  11   3   8    23539.59    23710.74    123.34 o 
  12   3   8       29.88      162.84     55.83 o 
  13   3   8     1594.08     1720.60     53.08 o 
  14   3   8     5405.39     5199.04     69.29 o 
  15   3   8      623.86      669.07     49.47 o 
  16   3   8       36.39      182.46     59.06 o 
  17   3   8     1018.95     1205.88     48.70 o 
  18   3   8      489.45      515.53     46.67 o 
  19   3   8      505.30      541.88     46.42 o 
  20   3   8      783.78      879.85     58.66 o 
  21   3   8     2416.21     2277.08     45.41 o 
  22   3   8     1657.30     1391.99     62.69 o 
  23   3   8      918.28      741.81     47.60 o 
  24   3   8      431.33      335.36     45.33 o 
   0   4   8    50194.57    50634.78    202.86 o 
   1   4   8    14808.05    14342.15    131.74 o 
   2   4   8     1578.16     1904.03    112.26 o 
   3   4   8     7602.71     6706.42    120.96 o 
   4   4   8      362.79      899.24     93.88 o 
   5   4   8     3267.29     3246.52     81.95 o 
   6   4   8      413.40      332.85     67.57 o 
   7   4   8     4727.74     4785.93     67.04 o 
   8   4   8     2230.08     2287.18     64.83 o 
   9   4   8     5693.83     5715.58     65.83 o 
  10   4   8     8091.06     7782.72     64.76 o 
  11   4   8       32.29      135.10     57.52 o 
  12   4   8     5224.80     4899.31     76.35 o 
  13   4   8      407.58      520.03     54.77 o 
  14   4   8     3911.39     3906.65     96.99 o 
  15   4   8      258.43      373.97     78.60 o 
  16   4   8      174.08      254.41     49.35 o 
  17   4   8     2695.84     2825.23     49.18 o 
  18   4   8       12.44       76.70     47.07 o 
  19   4   8      520.09      567.77     45.92 o 
  20   4   8        1.98       90.86     50.44 o 
  21   4   8      884.48      938.20     46.65 o 
  22   4   8      939.73      794.58     57.67 o 
  23   4   8        2.22       53.49     54.68 o 
  24   4   8     1070.59      962.68    125.18 o 
   1   5   8     8015.38     7585.17    124.87 o 
   2   5   8      382.68      392.90    106.30 o 
   3   5   8    20426.23    20651.21    126.34 o 
   4   5   8     4311.21     4182.21    101.30 o 
   5   5   8     4642.05     4957.62     82.54 o 
   6   5   8    11791.09    11545.81    138.53 o 
   7   5   8     1466.40     1402.26     61.94 o 
   8   5   8     3029.73     2895.52     64.27 o 
   9   5   8     8888.55     8063.00     84.62 o 
  10   5   8      616.33      599.56     57.09 o 
  11   5   8      109.17      204.40     58.37 o 
  12   5   8       44.42      175.18     77.54 o 
  13   5   8      193.00      206.15     52.51 o 
  14   5   8      178.35      271.07     49.40 o 
  15   5   8    10062.03    10219.71    164.91 o 
  16   5   8     4403.36     4126.20     80.54 o 
  17   5   8     1402.21     1302.93     50.56 o 
  18   5   8     1122.29     1110.40     52.36 o 
  19   5   8     1607.05     1584.74     68.67 o 
  20   5   8       53.30      164.72     47.52 o 
  21   5   8      818.66      914.00     47.92 o 
  22   5   8       30.26       57.72     49.80 o 
  23   5   8      269.22      347.12     44.47 o 
   0   6   8     5814.50     6224.80    140.74 o 
   1   6   8       69.32      241.68    116.50 o 
   2   6   8     7618.60     7611.72    113.78 o 
   3   6   8     1128.24      878.94     97.81 o 
   4   6   8     7394.19     7122.84    104.34 o 
   5   6   8      483.59      538.69     80.44 o 
   6   6   8      808.42      924.21     76.91 o 
   7   6   8        4.13      139.59     66.53 o 
   8   6   8      801.19      791.56     61.51 o 
   9   6   8     2852.22     2912.53     62.99 o 
  10   6   8     2463.96     2187.64     59.84 o 
  11   6   8     3007.12     3222.73     55.53 o 
  12   6   8      327.71      347.57     60.80 o 
  13   6   8       19.30       43.94     54.09 o 
  14   6   8      470.54      566.92     62.59 o 
  15   6   8        7.70       61.98     51.20 o 
  16   6   8     2214.01     2247.18     55.30 o 
  17   6   8      860.47      973.56     47.51 o 
  18   6   8       23.99      128.85     48.38 o 
  19   6   8        5.93       38.00     45.39 o 
  20   6   8      403.97      438.30     46.00 o 
  21   6   8      318.57      403.12     43.28 o 
  22   6   8        1.05      112.36     51.19 o 
  23   6   8       73.99       16.10     47.43 o 
   1   7   8     6034.65     5612.71    102.59 o 
   2   7   8     1814.25     1792.94    105.94 o 
   3   7   8    10453.31    10988.47    110.68 o 
   4   7   8      299.83      487.15     86.24 o 
   5   7   8     2987.77     3235.33     73.06 o 
   6   7   8     6011.30     5676.26     79.43 o 
   7   7   8       47.00      149.52     65.76 o 
   8   7   8      245.87      345.25     64.51 o 
   9   7   8     9331.48     8715.54     69.91 o 
  10   7   8      553.00      654.95     56.56 o 
  11   7   8     1200.91     1275.28     56.67 o 
  12   7   8      144.18      180.88     55.55 o 
  13   7   8     9539.86     9463.96    128.03 o 
  14   7   8      583.09      666.70     51.14 o 
  15   7   8     2192.77     2317.21     51.56 o 
  16   7   8     1130.15     1090.86     53.17 o 
  17   7   8      585.19      646.60     48.99 o 
  18   7   8       83.67      160.30     46.71 o 
  19   7   8       15.06       51.86     50.36 o 
  20   7   8        4.67       90.48     58.88 o 
  21   7   8      285.64      266.83     47.30 o 
  22   7   8      656.31      474.75     46.61 o 
  23   7   8     2023.81     1607.43    118.88 o 
   0   8   8      912.88     1223.38    126.69 o 
   1   8   8     2761.07     2515.38     87.80 o 
   2   8   8     4572.14     5231.22    106.60 o 
   3   8   8     1445.67     1617.02     91.67 o 
   4   8   8      181.68      250.74     93.25 o 
   5   8   8      997.85     1165.83     73.70 o 
   6   8   8     1263.99     1245.70     75.68 o 
   7   8   8      244.32      278.56     72.85 o 
   8   8   8     2781.73     2619.13     68.17 o 
   9   8   8      338.06      500.21     64.22 o 
  10   8   8     1465.56     1459.70     54.79 o 
  11   8   8     1185.47     1100.59     56.37 o 
  12   8   8      244.68      353.63     54.23 o 
  13   8   8      834.11      964.27     93.48 o 
  14   8   8     1107.19     1330.27     96.66 o 
  15   8   8        0.09      -24.32     50.61 o 
  16   8   8      202.83      182.49     48.40 o 
  17   8   8       81.98      176.32     57.31 o 
  18   8   8      146.11      145.47     53.95 o 
  19   8   8        2.43      102.83     68.83 o 
  20   8   8      250.44      346.79     79.22 o 
  21   8   8       23.16       83.32     48.60 o 
  22   8   8        5.62       99.68     64.05 o 
   1   9   8     7870.33     7025.17     94.12 o 
   2   9   8        7.17       86.10     80.43 o 
   3   9   8     7142.10     7241.40    110.06 o 
   4   9   8      361.13      384.00     83.93 o 
   5   9   8       14.62       12.17     76.98 o 
   6   9   8       37.32       85.46     76.99 o 
   7   9   8      502.67      723.44     79.84 o 
   8   9   8       20.07       94.14     57.50 o 
   9   9   8      178.05      241.22     55.78 o 
  10   9   8        0.49      220.06     58.10 o 
  11   9   8     9634.14    10220.53    121.27 o 
  12   9   8      121.82      186.52     52.96 o 
  13   9   8     2277.78     2325.92     57.07 o 
  14   9   8       13.38       52.19     50.93 o 
  15   9   8     2926.93     2977.66     88.24 o 
  16   9   8       28.67      147.03     51.10 o 
  17   9   8       48.84       77.96     55.53 o 
  18   9   8       98.78       99.72     60.06 o 
  19   9   8        2.17       41.66     52.57 o 
  20   9   8        1.58       65.48     49.41 o 
  21   9   8     1135.03     1062.95     81.61 o 
  22   9   8       89.35       79.81     56.98 o 
   0  10   8     5777.09     5821.30    120.52 o 
   1  10   8     1548.08     1536.34     86.15 o 
   2  10   8     4692.81     4382.68     81.15 o 
   3  10   8     1219.55     1286.28     80.14 o 
   4  10   8     3660.42     3659.45    103.08 o 
   5  10   8     3085.85     2987.19     96.18 o 
   6  10   8      126.85      114.05     72.65 o 
   7  10   8     3229.29     3272.75     75.34 o 
   8  10   8     2469.34     2623.74     83.61 o 
   9  10   8      120.48      197.32     77.74 o 
  10  10   8     1823.67     1946.57     56.68 o 
  11  10   8     1053.35      978.39     57.01 o 
  12  10   8     3633.28     3824.38     71.36 o 
  13  10   8      337.98      353.65     51.40 o 
  14  10   8     2918.33     2916.61     83.55 o 
  15  10   8        1.84      181.82     52.82 o 
  16  10   8      535.79      525.76     55.87 o 
  17  10   8     1191.36     1194.79     68.40 o 
  18  10   8       32.87      111.73     48.99 o 
  19  10   8        0.28       79.23     47.49 o 
  20  10   8       34.29       14.01     51.10 o 
  21  10   8      214.06      200.33     55.31 o 
  22  10   8      631.26      587.53    100.46 o 
   1  11   8      281.83      360.14     82.03 o 
   2  11   8      896.81     1019.65     72.85 o 
   3  11   8     1160.44     1132.44     78.05 o 
   4  11   8      553.91      538.79     92.77 o 
   5  11   8      434.45      393.19     88.97 o 
   6  11   8     2538.43     2575.08     72.81 o 
   7  11   8       66.95      115.08     85.07 o 
   8  11   8     1712.47     1770.95     66.91 o 
   9  11   8     2434.23     2403.55     62.52 o 
  10  11   8      815.91      865.95     65.75 o 
  11  11   8       18.61      149.01     55.60 o 
  12  11   8      449.64      494.54     51.35 o 
  13  11   8      568.61      593.63     64.57 o 
  14  11   8        3.91       52.94     51.11 o 
  15  11   8      669.26      748.93     54.01 o 
  16  11   8      621.46      701.22     52.66 o 
  17  11   8       20.94       25.83     49.70 o 
  18  11   8      112.37      158.76     59.08 o 
  19  11   8      255.85      361.39     55.21 o 
  20  11   8       36.00       89.92     49.49 o 
  21  11   8       72.56      121.35     53.20 o 
   0  12   8     5136.50     5002.49    108.04 o 
   1  12   8     1179.11     1210.96     79.85 o 
   2  12   8     4091.85     3755.36     81.05 o 
   3  12   8     1833.44     1938.36     99.00 o 
   4  12   8      264.65      175.07     76.19 o 
   5  12   8      283.43      462.94     79.01 o 
   6  12   8       18.20      184.79     67.63 o 
   7  12   8      187.25      158.49     68.34 o 
   8  12   8        2.00      118.03     77.04 o 
   9  12   8     1728.81     1924.00     57.63 o 
  10  12   8     8940.32     9188.33    163.25 o 
  11  12   8        4.90      118.41     79.89 o 
  12  12   8     9310.71     9632.22    153.83 o 
  13  12   8       26.61      218.22     55.96 o 
  14  12   8     1230.94     1269.87     68.97 o 
  15  12   8      124.18      122.20     61.15 o 
  16  12   8      211.05      210.94     47.61 o 
  17  12   8      310.15      333.76     49.96 o 
  18  12   8      268.50      356.06     51.02 o 
  19  12   8      104.94      134.20     50.85 o 
  20  12   8      301.28      295.27     58.33 o 
   1  13   8      292.92      253.11     73.91 o 
   2  13   8     5733.48     5445.44     81.37 o 
   3  13   8      242.35      206.17     67.41 o 
   4  13   8      140.17      203.38     67.18 o 
   5  13   8       30.87       16.24     69.58 o 
   6  13   8     1258.54     1259.47     78.86 o 
   7  13   8       12.57       78.29     69.04 o 
   8  13   8     2677.98     2670.96     72.80 o 
   9  13   8      121.51      154.39     55.47 o 
  10  13   8      731.41      750.19     58.61 o 
  11  13   8     1024.69      917.22     57.15 o 
  12  13   8        2.95       -2.46     73.69 o 
  13  13   8       48.69      122.18     53.32 o 
  14  13   8     1620.02     1600.40     57.53 o 
  15  13   8      362.80      325.04     54.41 o 
  16  13   8      458.96      545.80     67.70 o 
  17  13   8      278.44      310.10     47.44 o 
  18  13   8      386.73      275.89     51.13 o 
  19  13   8       99.41      152.44     49.05 o 
  20  13   8        3.47       85.37     49.10 o 
   0  14   8      185.35      317.73    104.10 o 
   1  14   8     2756.02     2568.53     80.41 o 
   2  14   8     4359.60     4099.59     92.91 o 
   3  14   8      853.66      819.91     68.87 o 
   4  14   8     3733.49     3825.40     87.70 o 
   5  14   8      302.43      351.07     68.71 o 
   6  14   8      106.20      156.58     68.71 o 
   7  14   8       69.99      233.18     63.44 o 
   8  14   8     4321.03     4536.74    119.67 o 
   9  14   8      382.15      551.96     80.09 o 
  10  14   8      563.94      711.14     55.11 o 
  11  14   8       68.00      172.88     57.49 o 
  12  14   8      329.04      481.16     55.88 o 
  13  14   8     1285.20     1124.65     54.75 o 
  14  14   8     2596.22     2681.75     62.65 o 
  15  14   8      171.42      370.38     52.61 o 
  16  14   8     1943.85     1865.08     54.73 o 
  17  14   8      738.92      585.17     52.89 o 
  18  14   8      252.95      286.76     51.76 o 
  19  14   8       51.37        9.55     50.88 o 
   1  15   8     2485.97     2380.29     77.38 o 
   2  15   8     3327.55     3267.71     95.48 o 
   3  15   8       25.12      115.34     67.56 o 
   4  15   8        3.39       38.68     71.00 o 
   5  15   8       80.35       39.54     62.73 o 
   6  15   8     2593.26     2455.23    132.80 o 
   7  15   8     2123.78     1932.21     94.50 o 
   8  15   8      391.46      392.05     67.23 o 
   9  15   8      348.99      393.16     90.10 o 
  10  15   8     2034.65     1905.78     60.25 o 
  11  15   8     3706.92     3530.78    133.35 o 
  12  15   8      194.33      182.91     54.60 o 
  13  15   8      798.89      929.88     55.75 o 
  14  15   8     1416.19     1548.10     83.61 o 
  15  15   8       30.53       40.06     51.58 o 
  16  15   8        2.36       98.47     48.52 o 
  17  15   8       15.42      155.03     51.82 o 
  18  15   8      403.86      316.11     51.13 o 
   0  16   8     4578.05     5056.30    270.24 o 
   1  16   8     2829.25     2727.73     78.06 o 
   2  16   8     1020.05     1307.61     95.76 o 
   3  16   8     1545.89     1674.94     69.99 o 
   4  16   8       11.62      150.60     68.25 o 
   5  16   8     2412.30     2248.42     68.07 o 
   6  16   8       20.25       36.44     59.69 o 
   7  16   8      324.98      263.47     75.43 o 
   8  16   8      300.54      429.90     61.79 o 
   9  16   8     1217.79     1169.90     67.31 o 
  10  16   8      150.31      162.02     50.74 o 
  11  16   8       47.12      151.78     55.36 o 
  12  16   8     1432.03     1325.14     94.39 o 
  13  16   8      535.40      589.98     90.78 o 
  14  16   8      113.36      164.68     56.62 o 
  15  16   8       90.64      359.74     78.69 o 
  16  16   8       95.17      181.61     50.85 o 
  17  16   8      194.43      224.11     52.43 o 
   1  17   8      178.69      173.60     72.44 o 
   2  17   8     1248.83     1283.53     86.39 o 
   3  17   8     4201.38     4339.49    123.61 o 
   4  17   8     1203.82     1204.65     75.69 o 
   5  17   8     1078.96     1038.82     69.31 o 
   6  17   8     3038.55     3180.40    139.80 o 
   7  17   8     2136.11     2180.80    117.90 o 
   8  17   8       94.12       93.58     70.11 o 
   9  17   8     1807.56     1701.02     82.87 o 
  10  17   8      844.72      881.86     49.06 o 
  11  17   8      119.74      173.96     52.25 o 
  12  17   8      237.70      320.49     53.43 o 
  13  17   8      462.41      540.75     71.60 o 
  14  17   8      438.07      379.94     53.33 o 
  15  17   8     1831.49     1530.05     56.36 o 
  16  17   8      370.65      327.73     69.42 o 
   0  18   8      801.28      769.16    106.44 o 
   1  18   8      651.02      670.61     74.13 o 
   2  18   8      105.99      304.92     66.55 o 
   3  18   8      948.31      936.70     90.75 o 
   4  18   8     2053.10     1948.62     86.00 o 
   5  18   8     1409.35     1399.61     91.67 o 
   6  18   8       27.26       88.82     61.59 o 
   7  18   8       64.36       93.81     63.41 o 
   8  18   8     1137.16     1165.38     96.82 o 
   9  18   8      515.58      650.38     59.59 o 
  10  18   8        7.08       74.48     86.49 o 
  11  18   8      275.91      218.70     47.70 o 
  12  18   8      780.36      647.25     90.34 o 
  13  18   8     1326.96      916.93     54.09 o 
  14  18   8       62.38       75.66     84.63 o 
  15  18   8        6.01       85.97     55.20 o 
   1  19   8     4384.24     4071.38    118.74 o 
   2  19   8      972.85     1054.33     73.95 o 
   3  19   8      129.91      268.50     99.73 o 
   4  19   8       36.61       26.47     67.42 o 
   5  19   8       78.72      270.34     88.75 o 
   6  19   8      372.13      323.13     63.19 o 
   7  19   8        6.69      137.00     63.66 o 
   8  19   8      254.41      271.38     64.99 o 
   9  19   8      717.52      732.75     73.83 o 
  10  19   8      854.86      917.60     86.19 o 
  11  19   8     1430.34     1403.44     70.02 o 
  12  19   8      187.33      157.80     46.00 o 
  13  19   8     1485.04     1124.13     73.32 o 
  14  19   8      791.48      514.10     72.93 o 
   0  20   8      879.11      752.81    102.19 o 
   1  20   8      101.26      137.48     71.52 o 
   2  20   8       21.40      102.57     74.00 o 
   3  20   8      791.35      714.80     75.03 o 
   4  20   8      312.19      222.22    107.87 o 
   5  20   8     1645.71     1489.04    192.27 o 
   6  20   8        2.19      -37.39     72.64 o 
   7  20   8      693.94      822.77     95.82 o 
   8  20   8      367.92      272.29     60.17 o 
   9  20   8      102.89      204.26     56.90 o 
  10  20   8        0.29       29.64     64.06 o 
  11  20   8      340.31      218.80     66.16 o 
  12  20   8       78.22      143.69     66.20 o 
   1  21   8      319.31      269.56     73.28 o 
   2  21   8      487.76      406.32     72.99 o 
   3  21   8     1291.28     1009.96     77.41 o 
   4  21   8       16.11      -27.90     78.28 o 
   5  21   8      286.04      261.37     73.69 o 
   6  21   8      861.47      859.13     67.40 o 
   7  21   8      450.23      435.02     67.49 o 
   8  21   8       39.74      148.68     76.71 o 
   9  21   8      717.46      654.04     58.80 o 
  10  21   8      139.75      119.14     62.73 o 
   0  22   8     1758.27     1175.31    107.24 o 
   1  22   8       23.50      -10.12     71.56 o 
   2  22   8       62.24       97.99     70.03 o 
   3  22   8      315.41      393.88     75.39 o 
   4  22   8       32.68      217.14    114.02 o 
   5  22   8      135.91      212.69    117.30 o 
   6  22   8      107.61      182.22     73.53 o 
   7  22   8       10.74      119.76     64.29 o 
   8  22   8        6.55      131.19     61.65 o 
   1  23   8      445.30      340.70     73.67 o 
   2  23   8       47.20       87.85     76.44 o 
   3  23   8        2.49        6.30     69.47 o 
   4  23   8        5.61      155.61     84.42 o 
   1   1   9     1020.76     1178.35    116.14 o 
   2   1   9      471.58      584.47     95.99 o 
   3   1   9      370.21      446.05     82.30 o 
   4   1   9    30612.19    30029.97    122.21 o 
   5   1   9       26.75       -8.61     81.99 o 
   6   1   9    40731.77    38834.93    175.88 o 
   7   1   9     1013.60     1147.08     65.62 o 
   8   1   9    15217.66    15066.26     94.55 o 
   9   1   9      258.58      351.11     63.58 o 
  10   1   9     1552.89     1417.90     63.94 o 
  11   1   9      514.24      564.13     54.33 o 
  12   1   9      412.64      492.81     55.15 o 
  13   1   9     2762.04     2457.96     54.78 o 
  14   1   9      424.23      534.72     50.78 o 
  15   1   9     1200.31     1257.09     52.00 o 
  16   1   9     8222.07     8457.61    102.21 o 
  17   1   9      340.33      296.14     50.30 o 
  18   1   9     7187.65     7332.10    141.22 o 
  19   1   9       97.10      196.63     42.99 o 
  20   1   9     1495.69     1453.99     57.88 o 
  21   1   9        2.33      101.25     45.96 o 
  22   1   9       40.71      143.02     46.25 o 
  23   1   9      221.50       72.31     45.44 o 
   0   2   9      157.09       96.75    171.98 o 
   1   2   9     2151.38     2019.78    114.51 o 
   2   2   9      443.00      801.73     97.99 o 
   3   2   9     3241.25     2899.49    102.65 o 
   4   2   9     3850.82     4562.21    124.53 o 
   5   2   9      358.49      435.04     82.31 o 
   6   2   9      102.98      183.50     69.54 o 
   7   2   9     5635.00     5559.92     73.33 o 
   8   2   9     1181.84     1312.08     62.65 o 
   9   2   9     2775.58     2521.54     59.19 o 
  10   2   9      288.08      288.20     58.01 o 
  11   2   9     1171.45     1135.77     57.55 o 
  12   2   9       16.56      164.34     61.80 o 
  13   2   9      418.00      550.71     51.22 o 
  14   2   9      333.39      351.60     49.63 o 
  15   2   9      250.44      374.36     49.16 o 
  16   2   9        1.41       45.61     49.59 o 
  17   2   9     1494.75     1531.86     75.60 o 
  18   2   9       64.78      104.15     45.35 o 
  19   2   9      108.16      279.28     46.14 o 
  20   2   9      262.74      485.38     61.46 o 
  21   2   9     2305.58     2011.64     85.93 o 
  22   2   9      231.04      208.14     63.93 o 
  23   2   9       88.09      197.64     58.03 o 
   1   3   9    16096.15    14486.94    228.55 o 
   2   3   9    13586.24    12524.29    286.33 o 
   3   3   9     3629.44     3035.41    106.33 o 
   4   3   9     3416.10     3488.77    102.13 o 
   5   3   9      410.41      623.22     84.60 o 
   6   3   9        3.46       71.21     71.06 o 
   7   3   9        1.33       31.89     61.26 o 
   8   3   9     6919.06     6504.15     66.58 o 
   9   3   9     1037.95     1210.96     59.47 o 
  10   3   9     4600.32     4999.54     60.82 o 
  11   3   9      262.88      449.82     55.39 o 
  12   3   9     2471.70     2297.54     50.71 o 
  13   3   9      708.17      809.69     51.51 o 
  14   3   9     9495.55     9432.57    112.30 o 
  15   3   9      698.03      753.86     48.73 o 
  16   3   9      537.98      588.65     49.72 o 
  17   3   9       24.56       18.42     48.15 o 
  18   3   9      694.21      731.72     49.79 o 
  19   3   9      105.80      229.30     43.26 o 
  20   3   9     3092.07     3020.98     97.22 o 
  21   3   9       73.63       65.66     58.11 o 
  22   3   9     1174.27      981.40     46.06 o 
  23   3   9      179.98      131.39     46.80 o 
   0   4   9     2871.50     2174.01    116.77 o 
   1   4   9     7123.08     6873.00    185.51 o 
   2   4   9      366.35      528.82     93.07 o 
   3   4   9     2108.29     2089.44    107.46 o 
   4   4   9     1488.37     1540.15    103.52 o 
   5   4   9    29016.14    27953.50    137.66 o 
   6   4   9        1.97       12.24     64.05 o 
   7   4   9     9082.68     8760.32     77.67 o 
   8   4   9      466.13      474.94     57.60 o 
   9   4   9     2356.88     2570.35     62.11 o 
  10   4   9     2277.27     2251.43     59.16 o 
  11   4   9      380.22      437.11     53.81 o 
  12   4   9     4339.55     4138.75     57.35 o 
  13   4   9     4761.89     4861.87     65.92 o 
  14   4   9      354.22      526.27     51.60 o 
  15   4   9      231.04      179.76     48.91 o 
  16   4   9      196.59      216.45     49.50 o 
  17   4   9     3906.13     3993.91     57.27 o 
  18   4   9       37.80       98.51     48.96 o 
  19   4   9     4979.95     4743.98     99.76 o 
  20   4   9        1.91       59.18     46.12 o 
  21   4   9      269.43      307.00     46.05 o 
  22   4   9      191.00      238.40     47.36 o 
  23   4   9       19.30      129.63     66.75 o 
   1   5   9     1059.46      674.34    106.96 o 
   2   5   9    17596.38    16695.33    126.12 o 
   3   5   9      413.15      350.16    101.78 o 
   4   5   9     5436.58     5267.47    120.60 o 
   5   5   9      117.48      205.79     85.53 o 
   6   5   9    12666.77    12060.81    132.16 o 
   7   5   9       17.59      152.65     64.89 o 
   8   5   9     1005.79     1126.57     61.32 o 
   9   5   9      556.26      620.81     57.53 o 
  10   5   9     1893.46     1727.36     60.18 o 
  11   5   9      601.95      683.76     56.72 o 
  12   5   9      229.29      328.05     54.34 o 
  13   5   9      413.71      541.35     51.77 o 
  14   5   9     3291.93     3428.00     78.06 o 
  15   5   9        0.38       41.68     61.10 o 
  16   5   9      938.09     1100.92     49.80 o 
  17   5   9       16.13      154.49     76.31 o 
  18   5   9     1891.58     1919.59     55.24 o 
  19   5   9       62.22      135.52     48.08 o 
  20   5   9      401.94      481.24     48.52 o 
  21   5   9       41.38       38.29     45.65 o 
  22   5   9      660.80      537.40     56.38 o 
  23   5   9        3.11       62.01     45.74 o 
   0   6   9      200.89      112.21    123.80 o 
   1   6   9    19825.39    17945.30    323.06 o 
   2   6   9     9200.91     8238.45    132.38 o 
   3   6   9    18388.18    18185.64    140.80 o 
   4   6   9      133.99      139.59     90.43 o 
   5   6   9      310.30      442.95     85.02 o 
   6   6   9      395.83      591.26     75.81 o 
   7   6   9     3914.10     3872.10     80.74 o 
   8   6   9     1603.69     1587.75     65.27 o 
   9   6   9    24733.84    24538.01    134.95 o 
  10   6   9        8.84      132.53     62.88 o 
  11   6   9     1728.45     1724.84     67.15 o 
  12   6   9     2040.76     2108.26     56.99 o 
  13   6   9     5532.22     5722.43     84.04 o 
  14   6   9      775.10      894.06     50.18 o 
  15   6   9     3673.62     3816.62     69.73 o 
  16   6   9      712.10      749.08     50.86 o 
  17   6   9        3.11      126.38     45.09 o 
  18   6   9      215.17      263.92     48.38 o 
  19   6   9     1065.02     1066.33     48.67 o 
  20   6   9       81.23      170.02     45.31 o 
  21   6   9     4146.58     3564.67    167.78 o 
  22   6   9       43.60      112.79     47.17 o 
  23   6   9      126.05      102.42     51.99 o 
   1   7   9     1199.39      951.91     91.71 o 
   2   7   9    14198.99    13581.66    180.16 o 
   3   7   9       79.33       43.82     96.86 o 
   4   7   9     4577.81     4558.99    139.90 o 
   5   7   9      340.76      529.77     88.84 o 
   6   7   9    15942.06    15863.88    130.60 o 
   7   7   9       19.25       30.20     66.08 o 
   8   7   9      182.63      201.92     65.60 o 
   9   7   9       10.21       24.53     57.96 o 
  10   7   9      425.28      451.36     60.94 o 
  11   7   9      643.93      550.14     55.93 o 
  12   7   9      451.65      427.04     55.01 o 
  13   7   9      368.14      449.28     50.82 o 
  14   7   9      875.20      946.66     52.15 o 
  15   7   9      340.91      369.66     50.79 o 
  16   7   9     2727.24     2778.48     60.66 o 
  17   7   9      209.97      269.77     47.07 o 
  18   7   9     4828.31     4726.38    114.48 o 
  19   7   9       24.45      122.31     47.27 o 
  20   7   9        6.88       64.95     47.51 o 
  21   7   9       11.83      141.45     47.03 o 
  22   7   9      708.08      587.96     61.69 o 
   0   8   9    10280.56    10028.05    209.09 o 
   1   8   9     5396.32     5029.94    104.79 o 
   2   8   9     1540.07     1525.14     77.77 o 
   3   8   9       37.69       53.93     97.51 o 
   4   8   9     4000.12     3751.43     99.18 o 
   5   8   9    53363.95    53685.63    317.09 o 
   6   8   9       14.00       51.74     76.02 o 
   7   8   9    11737.54    11530.38    112.55 o 
   8   8   9      105.66      143.38     61.56 o 
   9   8   9      976.15     1060.25     62.14 o 
  10   8   9      239.18      323.59     72.98 o 
  11   8   9     3800.04     3724.25     58.71 o 
  12   8   9     2206.92     2316.62     55.69 o 
  13   8   9      839.86     1026.41     51.81 o 
  14   8   9      723.44      812.36     52.28 o 
  15   8   9      637.75      761.02     56.48 o 
  16   8   9      135.32      109.71     47.78 o 
  17   8   9    14148.18    13802.68    332.26 o 
  18   8   9      322.46      364.55     48.81 o 
  19   8   9     1212.98     1204.71     47.52 o 
  20   8   9        4.41       83.84     46.33 o 
  21   8   9      841.30      755.74     90.41 o 
  22   8   9      503.03      287.40     51.12 o 
   1   9   9        5.04       87.58     75.45 o 
   2   9   9    29925.77    28028.46    500.55 o 
   3   9   9     1904.47     1715.50     98.53 o 
   4   9   9     2333.87     2325.00     96.23 o 
   5   9   9      676.69      607.40     91.56 o 
   6   9   9     2457.99     2463.04     77.09 o 
   7   9   9     2653.84     2778.87     77.98 o 
   8   9   9    10867.60    10867.01     79.31 o 
   9   9   9       55.41       48.75     61.79 o 
  10   9   9     6681.30     6749.53     66.58 o 
  11   9   9     1517.83     1605.30     59.19 o 
  12   9   9      240.04      259.50     53.36 o 
  13   9   9       88.95      267.57     53.32 o 
  14   9   9     8738.16     9114.24    174.52 o 
  15   9   9     1808.41     1878.10     55.12 o 
  16   9   9       17.49      112.41     58.71 o 
  17   9   9       24.76      130.85     51.49 o 
  18   9   9      120.68      128.11     51.18 o 
  19   9   9       40.65      162.99     66.08 o 
  20   9   9     1686.33     1577.85     67.80 o 
  21   9   9      112.28      171.41     54.51 o 
   0  10   9       32.66      181.66    123.87 o 
   1  10   9     3867.54     3787.80     87.62 o 
   2  10   9       17.81       26.81     79.29 o 
   3  10   9    16940.40    16244.42    220.75 o 
   4  10   9      347.24      389.33     82.67 o 
   5  10   9      773.90      937.95     94.19 o 
   6  10   9      127.02      128.98     87.01 o 
   7  10   9     2712.21     2654.26     72.49 o 
   8  10   9       61.69       82.39     63.86 o 
   9  10   9     4567.21     4576.60     63.39 o 
  10  10   9      608.49      557.34     53.84 o 
  11  10   9      744.02      873.65     62.48 o 
  12  10   9      206.31      295.07     56.89 o 
  13  10   9     4238.35     4155.80     75.15 o 
  14  10   9      237.54      169.81     53.98 o 
  15  10   9     2287.37     2260.89     90.86 o 
  16  10   9      172.62      237.94     52.60 o 
  17  10   9      646.99      611.75     52.56 o 
  18  10   9        1.13      107.07     52.40 o 
  19  10   9       19.55      133.13     48.28 o 
  20  10   9       54.05      101.19     51.24 o 
  21  10   9     1279.15      958.96     90.19 o 
   1  11   9     9747.35    10141.50    144.45 o 
   2  11   9     6433.95     6085.73     90.36 o 
   3  11   9       78.85      160.32     66.31 o 
   4  11   9     7212.75     7242.86    109.07 o 
   5  11   9       27.53      116.05     84.72 o 
   6  11   9    15974.04    16440.49    100.50 o 
   7  11   9       41.91       67.09     70.16 o 
   8  11   9     1011.92      962.87     66.53 o 
   9  11   9     1659.66     1744.40     60.11 o 
  10  11   9     2084.15     2101.36     59.04 o 
  11  11   9      333.26      325.79     53.92 o 
  12  11   9       21.98       45.77     70.87 o 
  13  11   9     3147.75     2933.51     55.09 o 
  14  11   9      339.72      340.41     56.66 o 
  15  11   9      318.19      441.29     56.58 o 
  16  11   9     3738.14     3890.16    151.72 o 
  17  11   9       35.99      152.04     49.79 o 
  18  11   9     4957.19     4623.58    131.48 o 
  19  11   9       22.25       93.16     52.03 o 
  20  11   9        8.40      105.62     51.52 o 
  21  11   9       23.15     -123.92    123.92 o 
   0  12   9      915.47      709.30    128.07 o 
   1  12   9     5435.05     5252.28    100.02 o 
   2  12   9       64.49      124.56     76.03 o 
   3  12   9     2045.00     2223.11     75.82 o 
   4  12   9     2787.29     2665.81     76.56 o 
   5  12   9     8348.65     7843.77    158.58 o 
   6  12   9      186.45      277.02     89.73 o 
   7  12   9     2755.47     2655.08     96.22 o 
   8  12   9       74.69      155.94     96.28 o 
   9  12   9     2338.84     2350.78     59.13 o 
  10  12   9      591.69      770.92     96.97 o 
  11  12   9     1117.53     1303.64     54.27 o 
  12  12   9      843.93      856.98     57.19 o 
  13  12   9     1520.65     1548.28     54.00 o 
  14  12   9       34.49      106.03     53.07 o 
  15  12   9       74.94      161.36     49.89 o 
  16  12   9       83.25      109.37     52.97 o 
  17  12   9     2373.97     2088.45     60.77 o 
  18  12   9       19.80       52.96     61.74 o 
  19  12   9      125.57      221.86     50.76 o 
  20  12   9       10.87       22.52     46.87 o 
   1  13   9     1347.02     1462.10    112.48 o 
   2  13   9     6536.72     6501.26     78.56 o 
   3  13   9      379.33      489.21     73.70 o 
   4  13   9     3035.63     3126.40     74.66 o 
   5  13   9      318.37      424.28     91.05 o 
   6  13   9     1126.54     1204.54     79.77 o 
   7  13   9      639.57      752.23     93.12 o 
   8  13   9      665.97      620.69     85.78 o 
   9  13   9      837.23      787.28     72.24 o 
  10  13   9     4270.13     4279.25     71.05 o 
  11  13   9     1035.59     1042.82     58.13 o 
  12  13   9     1003.84     1062.05     93.74 o 
  13  13   9      648.44      702.75     55.66 o 
  14  13   9     2131.72     2182.55     54.19 o 
  15  13   9      817.93      852.43     52.60 o 
  16  13   9     1059.51     1126.05     54.41 o 
  17  13   9       31.55      108.20     49.56 o 
  18  13   9        3.00       81.22     52.50 o 
  19  13   9      151.30      159.55     52.05 o 
   0  14   9      889.81      742.72     96.54 o 
   1  14   9     1489.16     1574.13     75.45 o 
   2  14   9       74.99      152.56     73.34 o 
   3  14   9      263.24      306.43     71.44 o 
   4  14   9      136.71      234.77     69.51 o 
   5  14   9     5034.69     5298.36    103.99 o 
   6  14   9     2231.72     2348.63     72.22 o 
   7  14   9     2448.22     2545.48     85.22 o 
   8  14   9      932.20      898.85     98.10 o 
   9  14   9      447.79      541.84     54.97 o 
  10  14   9        1.27       26.39     64.84 o 
  11  14   9       13.24      137.05     55.76 o 
  12  14   9      148.01      256.19     54.02 o 
  13  14   9      558.67      635.08     53.30 o 
  14  14   9      167.27      173.51     53.06 o 
  15  14   9       74.53      171.18     54.80 o 
  16  14   9      112.00      238.30     52.72 o 
  17  14   9      935.95      883.97     53.85 o 
  18  14   9       38.67      164.41     75.15 o 
   1  15   9        6.19      234.57     79.30 o 
   2  15   9       42.90      183.56     63.67 o 
   3  15   9       84.16      224.05     68.22 o 
   4  15   9     4125.80     4338.66    149.79 o 
   5  15   9       43.09       14.66     68.17 o 
   6  15   9     3320.58     3239.27    113.58 o 
   7  15   9       64.79       53.28     65.37 o 
   8  15   9     2112.56     2188.10    156.82 o 
   9  15   9       74.91      169.60     57.48 o 
  10  15   9       85.45      251.54     55.41 o 
  11  15   9      282.68      331.44     93.37 o 
  12  15   9      665.62      649.17     64.17 o 
  13  15   9       86.41      109.13     53.23 o 
  14  15   9       85.36       94.37     52.04 o 
  15  15   9        0.76       50.86     63.21 o 
  16  15   9      478.82      586.83     66.06 o 
  17  15   9        4.81        7.41     61.08 o 
  18  15   9     1190.11      740.03     60.65 o 
   0  16   9     1889.04     2118.86    109.56 o 
   1  16   9      531.54      473.19    100.90 o 
   2  16   9      245.80      323.55     81.90 o 
   3  16   9     2498.56     2427.57     84.89 o 
   4  16   9     1036.86     1192.83     70.02 o 
   5  16   9     2238.47     2145.40     69.68 o 
   6  16   9      778.61      924.26     70.61 o 
   7  16   9      724.45      679.22     65.06 o 
   8  16   9       56.27      155.94     61.31 o 
   9  16   9     1047.04     1094.59     61.66 o 
  10  16   9      805.79      916.13     63.92 o 
  11  16   9      107.62      116.93     69.04 o 
  12  16   9       54.26      157.48     55.61 o 
  13  16   9      653.97      701.06     85.33 o 
  14  16   9      447.73      528.80     51.34 o 
  15  16   9     1090.57      853.30     55.83 o 
  16  16   9       40.25        0.02     93.44 o 
  17  16   9      166.61      106.10     57.21 o 
   1  17   9        0.43       37.04     76.29 o 
   2  17   9      170.89      266.36     75.73 o 
   3  17   9      216.44      233.71     76.47 o 
   4  17   9      189.70      248.45     67.64 o 
   5  17   9       94.44      327.29     86.31 o 
   6  17   9       50.63       19.91     64.36 o 
   7  17   9       24.05       29.31     60.83 o 
   8  17   9      216.27      244.32    107.45 o 
   9  17   9       34.33       87.55     62.06 o 
  10  17   9      730.15      762.48     68.33 o 
  11  17   9        9.99      139.88     55.52 o 
  12  17   9        0.06      -68.75     68.76 o 
  13  17   9      134.52      121.43     53.34 o 
  14  17   9      146.48       99.73     56.51 o 
  15  17   9       13.47       82.08     55.88 o 
  16  17   9       28.68      304.71     98.00 o 
   0  18   9      352.17      450.48    106.88 o 
   1  18   9      499.31      477.33     76.82 o 
   2  18   9     1092.40      946.67     76.62 o 
   3  18   9     1210.05     1211.01     92.28 o 
   4  18   9       76.58      161.80     61.98 o 
   5  18   9     1152.00     1174.25     78.05 o 
   6  18   9        2.04      -63.61     63.61 o 
   7  18   9     1285.36     1093.77     67.05 o 
   8  18   9      301.23      273.33     65.35 o 
   9  18   9     1539.70     1524.16     63.57 o 
  10  18   9      267.91      324.53     53.03 o 
  11  18   9        7.81       97.18     50.67 o 
  12  18   9      768.21      691.75     55.57 o 
  13  18   9      151.45      107.75     49.86 o 
  14  18   9        5.29       38.43     62.44 o 
   1  19   9      163.66      166.84     77.30 o 
   2  19   9       21.99       17.17     75.17 o 
   3  19   9        0.11       26.04     82.41 o 
   4  19   9       23.32      111.39     89.62 o 
   5  19   9       10.48       71.57     66.08 o 
   6  19   9        1.44       92.78     66.41 o 
   7  19   9        0.48       73.32     67.64 o 
   8  19   9       20.15      123.63     62.87 o 
   9  19   9      160.45      102.95     63.42 o 
  10  19   9       27.97      -10.38     61.05 o 
  11  19   9       27.14       65.24     55.43 o 
  12  19   9       38.25       95.90     53.27 o 
  13  19   9       26.99       89.37     48.25 o 
   0  20   9       22.78       37.02    104.99 o 
   1  20   9      178.23      101.45     78.98 o 
   2  20   9      106.27       66.28     77.06 o 
   3  20   9       64.75      100.46     69.31 o 
   4  20   9        3.17      107.30     76.60 o 
   5  20   9     2163.65     1949.20    273.18 o 
   6  20   9        1.54       61.00     65.30 o 
   7  20   9     1123.03     1082.44    144.98 o 
   8  20   9       45.90      -30.84     65.66 o 
   9  20   9      151.75      109.36     55.86 o 
  10  20   9        2.35       79.03     58.22 o 
  11  20   9       53.11      140.75     60.76 o 
   1  21   9       78.21      155.09     76.03 o 
   2  21   9     1004.61      911.33     78.23 o 
   3  21   9       28.00       83.70     75.85 o 
   4  21   9       76.92      104.63     82.18 o 
   5  21   9       32.88      130.77     62.85 o 
   6  21   9       36.86       82.32    100.90 o 
   7  21   9       13.69       67.92     64.44 o 
   8  21   9       84.18       91.31     63.80 o 
   9  21   9       77.86       57.55     57.99 o 
   0  22   9      270.82      269.45    105.83 o 
   1  22   9      181.85      229.05     77.53 o 
   2  22   9        1.18       70.78     68.72 o 
   3  22   9      259.31      308.19    154.56 o 
   4  22   9       71.97       80.98     69.19 o 
   5  22   9       83.07       78.14     75.99 o 
   6  22   9        4.15       81.91     74.30 o 
   1   0  10    13801.43    13001.22    193.49 o 
   2   0  10     7541.11     7988.91    121.89 o 
   3   0  10      461.26      357.10    110.49 o 
   4   0  10       17.99      -48.89    109.56 o 
   5   0  10    53969.82    54433.55   1531.08 o 
   6   0  10     1907.98     2092.30    104.19 o 
   7   0  10    15358.86    14720.99    163.71 o 
   8   0  10       17.36       36.81     87.56 o 
   9   0  10      218.28      288.26     90.95 o 
  10   0  10    16259.84    15199.76    126.87 o 
  11   0  10      471.69      538.42     91.29 o 
  12   0  10     6405.25     6568.13     94.95 o 
  13   0  10     1527.14     1832.22     79.93 o 
  14   0  10      133.29      227.58     77.63 o 
  15   0  10      726.12      936.09     81.35 o 
  16   0  10     1170.59     1260.15     79.19 o 
  17   0  10    11137.57    11243.29    235.68 o 
  18   0  10      143.57      256.76    113.18 o 
  19   0  10     4284.68     4198.07    204.99 o 
  20   0  10       63.19      163.32     68.71 o 
  21   0  10      604.51      652.17     72.29 o 
  22   0  10     1359.03     1167.94    132.36 o 
  23   0  10      358.45      293.41     69.42 o 
   1   1  10     2504.66     2056.59     95.61 o 
   2   1  10    27256.19    25922.22    125.62 o 
   3   1  10     1275.86     1384.24     76.88 o 
   4   1  10     2011.98     1803.82     77.64 o 
   5   1  10      200.06      207.84     76.36 o 
   6   1  10     3278.16     3088.53     86.64 o 
   7   1  10     3104.77     3100.81     64.45 o 
   8   1  10     2237.69     2054.97     63.43 o 
   9   1  10      168.54      207.97     61.77 o 
  10   1  10     7746.60     7488.87     71.56 o 
  11   1  10      393.61      574.58     66.79 o 
  12   1  10       22.47      139.21     54.26 o 
  13   1  10     1309.11     1243.58     56.11 o 
  14   1  10     5364.95     5238.89     67.78 o 
  15   1  10      587.42      640.45     51.18 o 
  16   1  10      252.90      394.87     43.86 o 
  17   1  10       40.67       73.20     47.24 o 
  18   1  10     1656.83     1617.38     45.66 o 
  19   1  10      118.51      251.26     44.92 o 
  20   1  10     1414.42     1229.03     53.20 o 
  21   1  10      130.80      199.92     45.11 o 
  22   1  10     1469.31     1153.49     52.95 o 
  23   1  10       83.33      164.04     47.55 o 
   0   2  10     2570.08     2732.79    166.57 o 
   1   2  10    30633.57    29628.82    197.75 o 
   2   2  10     3883.10     3558.45     94.87 o 
   3   2  10    18092.50    18170.08    158.27 o 
   4   2  10     1395.67     1184.21     81.51 o 
   5   2  10     3444.09     3564.92    102.47 o 
   6   2  10     2216.74     2173.68    121.02 o 
   7   2  10      853.02      753.13     70.77 o 
   8   2  10     6510.59     6364.50     71.57 o 
   9   2  10    10013.84     9889.12     80.90 o 
  10   2  10      776.81      780.09     60.48 o 
  11   2  10     2131.66     2266.54     56.95 o 
  12   2  10      288.05      231.11     49.75 o 
  13   2  10     2745.50     2792.09     54.53 o 
  14   2  10      818.88      945.26     51.24 o 
  15   2  10     4965.18     5075.29     92.04 o 
  16   2  10     3848.09     3750.41     60.42 o 
  17   2  10      496.93      603.99     69.93 o 
  18   2  10      393.33      582.04     43.64 o 
  19   2  10      699.46      709.99     45.82 o 
  20   2  10      650.53      714.77     81.54 o 
  21   2  10     4786.65     3961.89    116.53 o 
  22   2  10      108.11      102.22     51.12 o 
  23   2  10       62.34      184.57     44.71 o 
   1   3  10     4037.32     4466.38     89.76 o 
   2   3  10    11264.95    10760.40    127.26 o 
   3   3  10       79.34       93.48     96.74 o 
   4   3  10    16449.43    15617.89    141.03 o 
   5   3  10      262.22      255.95     82.70 o 
   6   3  10    24058.81    22561.76    102.82 o 
   7   3  10      621.93      804.90     71.38 o 
   8   3  10      989.94     1081.97     65.78 o 
   9   3  10      318.44      270.31     57.45 o 
  10   3  10       49.79      111.33     53.19 o 
  11   3  10     1049.43     1133.20     57.01 o 
  12   3  10      657.78      768.83     54.00 o 
  13   3  10       39.48       96.41     77.19 o 
  14   3  10      107.46      231.15     55.78 o 
  15   3  10      819.67      981.43     51.08 o 
  16   3  10      804.19      842.16     49.45 o 
  17   3  10        3.72       87.36     50.02 o 
  18   3  10     5613.25     5582.82     94.85 o 
  19   3  10      199.74      262.39     43.39 o 
  20   3  10      119.44      211.96     47.31 o 
  21   3  10       32.95       63.96     45.10 o 
  22   3  10      145.10       72.86     48.57 o 
  23   3  10      515.40      413.93     43.61 o 
   0   4  10      360.53      686.86    115.37 o 
   1   4  10     7736.06     7110.24     97.48 o 
   2   4  10       31.51      226.38     95.17 o 
   3   4  10       64.55      176.08     98.58 o 
   4   4  10        4.56       99.91    107.04 o 
   5   4  10     7460.76     6304.81    112.25 o 
   6   4  10     1085.25     1179.69     81.00 o 
   7   4  10     3385.32     3264.24     75.74 o 
   8   4  10      551.47      469.23     61.19 o 
   9   4  10     2929.68     3029.50     60.82 o 
  10   4  10      487.18      703.86     62.32 o 
  11   4  10      136.01      221.39     54.11 o 
  12   4  10     1166.67     1343.75     54.77 o 
  13   4  10     2176.31     2171.28     51.48 o 
  14   4  10      448.11      520.21     50.90 o 
  15   4  10      211.93      387.82     49.53 o 
  16   4  10      335.95      392.90     50.89 o 
  17   4  10     5356.61     5216.56     74.74 o 
  18   4  10      168.84      157.21     45.85 o 
  19   4  10      115.45      185.49     59.74 o 
  20   4  10        6.74       86.71     45.98 o 
  21   4  10      340.53      294.86     56.40 o 
  22   4  10      369.71      334.97     50.56 o 
  23   4  10       26.73      126.81    140.40 o 
   1   5  10     3490.69     3032.87     95.23 o 
   2   5  10    21741.92    21019.23    126.05 o 
   3   5  10    11597.96    10433.80    115.71 o 
   4   5  10     2006.76     1958.72     97.99 o 
   5   5  10     2168.55     1961.90    100.11 o 
   6   5  10     2432.14     2325.39     84.93 o 
   7   5  10      150.84      193.75     58.15 o 
   8   5  10     4761.32     5048.59     75.72 o 
   9   5  10     3020.47     3209.32     59.70 o 
  10   5  10     9374.30     9326.71     64.03 o 
  11   5  10     1553.65     1710.40     56.45 o 
  12   5  10        2.41      194.72     49.67 o 
  13   5  10      635.25      718.51     52.52 o 
  14   5  10     8768.63     8890.49     60.63 o 
  15   5  10     1027.69     1155.34     50.97 o 
  16   5  10     1216.84     1214.37     70.76 o 
  17   5  10       88.68      214.26     48.28 o 
  18   5  10      356.62      317.89     50.57 o 
  19   5  10     1966.46     1850.98     70.88 o 
  20   5  10     2157.74     1961.56     64.24 o 
  21   5  10       14.67      128.55     59.46 o 
  22   5  10      487.99      390.28     42.35 o 
   0   6  10      105.64      -68.75    119.14 o 
   1   6  10     1529.13     1615.84     71.51 o 
   2   6  10     2538.45     2558.01    111.19 o 
   3   6  10     1431.48     1517.80    108.35 o 
   4   6  10     5234.38     5129.97    119.43 o 
   5   6  10     2521.15     2550.36    139.33 o 
   6   6  10      211.89      309.22     89.96 o 
   7   6  10       54.44      110.87     61.12 o 
   8   6  10        3.22      105.61     63.78 o 
   9   6  10     1596.96     1673.41     60.88 o 
  10   6  10      238.72      241.34     54.29 o 
  11   6  10       45.89      112.10     55.56 o 
  12   6  10      239.93      297.15     59.39 o 
  13   6  10      765.06      774.81     50.07 o 
  14   6  10      733.64      677.39     52.18 o 
  15   6  10     1396.16     1395.11     65.27 o 
  16   6  10        3.09       37.78     50.06 o 
  17   6  10     1430.91     1566.95     50.32 o 
  18   6  10       27.62       99.73     48.79 o 
  19   6  10       48.33       76.09     44.41 o 
  20   6  10      194.91      193.51     47.79 o 
  21   6  10      151.06      215.64     43.81 o 
  22   6  10        0.25       92.65     46.51 o 
   1   7  10     4825.00     4142.75     89.60 o 
   2   7  10       13.76       25.92    111.84 o 
   3   7  10     1353.66     1245.18    112.75 o 
   4   7  10     4300.77     4199.53    117.43 o 
   5   7  10       21.64      196.66     81.86 o 
   6   7  10    11629.10    11870.33    279.10 o 
   7   7  10        6.09      145.27     62.44 o 
   8   7  10       55.28      160.16     63.80 o 
   9   7  10       64.86      119.77     57.60 o 
  10   7  10       13.22       82.21     58.58 o 
  11   7  10     3648.59     3718.77     57.74 o 
  12   7  10      659.00      725.86     53.93 o 
  13   7  10     2113.84     2105.57     53.71 o 
  14   7  10       34.08      165.63     55.65 o 
  15   7  10      522.00      648.73     51.04 o 
  16   7  10     1590.44     1761.79     64.55 o 
  17   7  10        0.81       43.92     57.64 o 
  18   7  10     2121.32     2191.39     64.45 o 
  19   7  10       46.56      120.63     47.17 o 
  20   7  10       16.49      160.67     46.76 o 
  21   7  10      643.17      678.39     86.77 o 
  22   7  10      246.49      163.59     47.00 o 
   0   8  10      681.81     1182.57    121.14 o 
   1   8  10      106.21       96.16     87.22 o 
   2   8  10      272.87      268.13     87.01 o 
   3   8  10       84.47        7.33     95.25 o 
   4   8  10      194.34      242.85     94.20 o 
   5   8  10      777.71      801.89     91.64 o 
   6   8  10       57.45      265.62     88.67 o 
   7   8  10     1335.60     1157.28    100.82 o 
   8   8  10       24.28       76.22     59.41 o 
   9   8  10      159.77      237.61     55.97 o 
  10   8  10      606.58      755.70     59.46 o 
  11   8  10       84.35       85.53     57.92 o 
  12   8  10      120.26      220.91     54.64 o 
  13   8  10       42.21      157.66     55.96 o 
  14   8  10      175.85      229.26     61.63 o 
  15   8  10      562.08      641.08     51.23 o 
  16   8  10      116.87      219.85     51.55 o 
  17   8  10      206.21      338.76     51.09 o 
  18   8  10       80.90      150.58     50.53 o 
  19   8  10       52.17       52.52     64.22 o 
  20   8  10       89.99      135.75     48.82 o 
  21   8  10      157.87       59.92     47.67 o 
   1   9  10       27.17       56.89     87.55 o 
   2   9  10      609.76      641.31     86.88 o 
   3   9  10      691.01      854.83     93.81 o 
   4   9  10      788.00      894.88     93.31 o 
   5   9  10     1223.69     1377.60     92.53 o 
   6   9  10     1701.67     1715.85     87.36 o 
   7   9  10       12.56      162.07     76.24 o 
   8   9  10      223.73      305.71     59.76 o 
   9   9  10       19.30       37.24     53.03 o 
  10   9  10     2108.24     2131.11     60.37 o 
  11   9  10      730.88      752.07     72.95 o 
  12   9  10        4.15      172.48     62.80 o 
  13   9  10      154.35      187.69     73.04 o 
  14   9  10      735.78      637.46     50.16 o 
  15   9  10      939.23     1080.82     51.59 o 
  16   9  10       34.64       66.72     52.93 o 
  17   9  10      469.71      527.11     50.54 o 
  18   9  10      241.51      411.83     58.32 o 
  19   9  10       45.07       39.64     46.71 o 
  20   9  10      570.46      578.21     51.87 o 
  21   9  10      171.81      206.82     62.98 o 
   0  10  10      119.14        0.75    129.83 o 
   1  10  10       31.55      -23.88     86.31 o 
   2  10  10     2279.06     2178.91     80.30 o 
   3  10  10     4283.41     4262.42    116.38 o 
   4  10  10      632.99      542.05     89.99 o 
   5  10  10       12.75      216.89     85.46 o 
   6  10  10       26.89       63.28     82.18 o 
   7  10  10     3681.79     3691.59     85.30 o 
   8  10  10      389.72      394.38     57.51 o 
   9  10  10       25.11      140.78     54.73 o 
  10  10  10     1235.79     1279.18     68.92 o 
  11  10  10        3.62       46.84     54.20 o 
  12  10  10     1431.74     1668.18     65.15 o 
  13  10  10      268.19      388.43     81.91 o 
  14  10  10      897.18      976.94     89.28 o 
  15  10  10      526.69      673.39     75.66 o 
  16  10  10      625.41      666.47     53.30 o 
  17  10  10      468.21      493.75     63.52 o 
  18  10  10       17.84      105.87     54.15 o 
  19  10  10      693.77      708.97     61.12 o 
  20  10  10       71.02       65.99     49.64 o 
   1  11  10      288.90      354.23     84.39 o 
   2  11  10     3781.67     3700.54     96.60 o 
   3  11  10      952.43     1158.26     74.11 o 
   4  11  10      119.25      264.78     70.44 o 
   5  11  10      436.87      523.26     84.99 o 
   6  11  10      477.44      592.54    101.62 o 
   7  11  10      254.98      402.72     80.57 o 
   8  11  10     1494.80     1415.42     65.46 o 
   9  11  10     2582.49     2566.20     61.39 o 
  10  11  10     1716.95     1871.39     79.37 o 
  11  11  10      307.42      466.72     54.29 o 
  12  11  10      191.75      244.81     52.33 o 
  13  11  10      246.10      224.71     52.36 o 
  14  11  10     1811.90     1711.20     53.76 o 
  15  11  10      608.10      679.92     59.41 o 
  16  11  10       87.84       91.29     52.43 o 
  17  11  10      222.97      301.72     50.05 o 
  18  11  10       61.22       67.15     51.99 o 
  19  11  10      209.21      175.53     52.72 o 
  20  11  10      303.66      222.57     51.69 o 
   0  12  10     2845.91     3179.03    130.97 o 
   1  12  10      217.32      194.32     75.65 o 
   2  12  10      668.63      774.70     75.85 o 
   3  12  10      430.61      532.82     74.63 o 
   4  12  10      196.21      212.18     66.37 o 
   5  12  10     7191.91     7667.94    106.46 o 
   6  12  10       53.90       66.60     87.90 o 
   7  12  10      422.49      537.85     75.33 o 
   8  12  10       65.81        5.96     81.15 o 
   9  12  10      688.14      758.35     55.47 o 
  10  12  10     2301.15     2527.05     56.03 o 
  11  12  10        2.85      192.12     97.98 o 
  12  12  10     1106.65     1182.35     52.41 o 
  13  12  10      127.92      222.14     50.35 o 
  14  12  10      502.06      515.55     54.47 o 
  15  12  10       65.37      165.03     55.30 o 
  16  12  10      122.93      178.36     54.36 o 
  17  12  10     1600.76     1564.13     70.26 o 
  18  12  10        0.36       40.97     53.24 o 
  19  12  10     1435.52     1015.16     51.14 o 
   1  13  10      348.28      456.91    145.81 o 
   2  13  10     1042.06     1114.18     76.73 o 
   3  13  10      709.26      747.98     74.70 o 
   4  13  10      182.60      164.14     66.04 o 
   5  13  10     1392.17     1379.83     70.49 o 
   6  13  10     1345.60     1459.15     82.64 o 
   7  13  10      382.38      464.97     85.46 o 
   8  13  10      765.98      762.36     87.46 o 
   9  13  10        5.85      113.03     59.55 o 
  10  13  10     1303.63     1439.13     57.07 o 
  11  13  10      238.81      204.97     54.39 o 
  12  13  10      324.75      348.17     53.43 o 
  13  13  10       96.97      143.20     51.06 o 
  14  13  10     1003.78     1092.61     52.10 o 
  15  13  10      178.05      233.30     54.32 o 
  16  13  10      216.61      264.47     53.92 o 
  17  13  10        8.20      122.57     57.65 o 
  18  13  10      840.55      617.55     70.26 o 
  19  13  10        5.89      272.63    121.28 o 
   0  14  10       78.88        4.03    100.02 o 
   1  14  10     3960.66     3877.02     78.73 o 
   2  14  10     1685.55     1705.00     71.95 o 
   3  14  10     3698.45     3672.88     79.88 o 
   4  14  10     2260.63     2299.39     86.93 o 
   5  14  10      319.92      447.73     64.36 o 
   6  14  10        0.97       84.94     62.29 o 
   7  14  10      949.85      768.77    139.83 o 
   8  14  10     1262.98     1272.57     74.06 o 
   9  14  10     6087.54     6031.11    106.50 o 
  10  14  10      408.39      498.64     53.38 o 
  11  14  10      748.42      748.58     54.57 o 
  12  14  10        2.37       47.40     54.21 o 
  13  14  10     1018.15     1011.09     55.99 o 
  14  14  10      683.31      603.26     53.93 o 
  15  14  10      803.38      753.07     48.28 o 
  16  14  10      317.80      419.68     90.17 o 
  17  14  10       35.11       99.73     53.34 o 
  18  14  10       72.45      175.58     89.80 o 
   1  15  10     2177.53     2380.34     81.50 o 
   2  15  10     1771.84     1908.56    171.85 o 
   3  15  10        0.28       68.36     64.19 o 
   4  15  10     3104.23     3018.75     85.20 o 
   5  15  10      446.18      530.26     63.50 o 
   6  15  10     4028.64     4053.57     90.74 o 
   7  15  10      751.63      749.83     80.23 o 
   8  15  10      101.53      156.59     78.84 o 
   9  15  10       22.04      122.40     64.26 o 
  10  15  10      731.75      699.55     72.80 o 
  11  15  10      265.58      208.60     51.33 o 
  12  15  10      193.37      153.88     61.21 o 
  13  15  10      432.24      622.55     81.73 o 
  14  15  10       15.46      118.31     63.10 o 
  15  15  10       39.53       87.07     78.46 o 
  16  15  10      313.79      221.98     50.87 o 
  17  15  10       44.61      254.19     54.01 o 
   0  16  10      586.59      511.66     94.98 o 
   1  16  10     1652.89     1601.94    126.85 o 
   2  16  10      349.51      456.93     92.07 o 
   3  16  10      295.35      360.03     70.19 o 
   4  16  10      347.03      406.95     62.62 o 
   5  16  10     2799.98     2859.46    107.34 o 
   6  16  10       17.75       61.54     65.81 o 
   7  16  10     6593.25     6364.79    335.96 o 
   8  16  10      131.66      115.36     64.77 o 
   9  16  10      520.27      612.58     74.38 o 
  10  16  10      333.26      476.41     62.84 o 
  11  16  10      158.35      148.55     52.56 o 
  12  16  10      664.70      633.59     65.17 o 
  13  16  10      627.03      678.49     68.28 o 
  14  16  10        0.42       65.46     50.86 o 
  15  16  10       36.09      104.77     53.15 o 
  16  16  10       40.38       12.15     47.53 o 
   1  17  10       10.36      104.99     77.66 o 
   2  17  10     5243.23     5082.71    146.85 o 
   3  17  10      766.30      757.91     76.86 o 
   4  17  10      157.19      189.15     68.14 o 
   5  17  10       84.24       73.01     60.98 o 
   6  17  10        3.63       74.17     63.95 o 
   7  17  10      924.21      960.16    117.60 o 
   8  17  10     1266.18      999.93     62.03 o 
   9  17  10       62.98      171.40     55.77 o 
  10  17  10     2811.62     2424.09    104.85 o 
  11  17  10      125.74      176.05     61.49 o 
  12  17  10      222.89      292.05     55.79 o 
  13  17  10       26.50      144.90     90.79 o 
  14  17  10     1179.86      908.28     84.89 o 
  15  17  10      830.33      674.53    126.88 o 
   0  18  10      195.80      486.25    115.87 o 
   1  18  10     3063.05     2768.35     84.33 o 
   2  18  10      239.82      391.14    100.76 o 
   3  18  10      806.31     1073.44     76.05 o 
   4  18  10      147.95      163.06     67.40 o 
   5  18  10       26.86       81.10     61.81 o 
   6  18  10        5.63       70.43     66.23 o 
   7  18  10      444.92      316.28     66.54 o 
   8  18  10      512.64      564.90     65.84 o 
   9  18  10     1758.20     1527.06     56.68 o 
  10  18  10        0.46      105.93     52.49 o 
  11  18  10       48.24       68.88     64.62 o 
  12  18  10      120.34      290.67     87.39 o 
  13  18  10      838.07      735.53     58.64 o 
  14  18  10       84.93      131.59    115.24 o 
   1  19  10      939.85      864.72     79.19 o 
   2  19  10      864.90      927.19     77.61 o 
   3  19  10      139.33       12.37     66.74 o 
   4  19  10      627.57      760.56     74.57 o 
   5  19  10       77.19       74.41     62.22 o 
   6  19  10     3597.38     3249.26    171.49 o 
   7  19  10      154.24      198.51     58.27 o 
   8  19  10      447.08      564.12     60.37 o 
   9  19  10      161.33      201.25     54.33 o 
  10  19  10      553.77      502.00     52.94 o 
  11  19  10      382.27      420.96     60.77 o 
  12  19  10      427.58      319.45     54.85 o 
   0  20  10      552.73      638.60    115.62 o 
   1  20  10     1514.86     1288.19    124.86 o 
   2  20  10       10.64      -46.81     70.02 o 
   3  20  10      195.45       -0.77     75.17 o 
   4  20  10      140.30       61.61     74.54 o 
   5  20  10       68.73      191.62     74.40 o 
   6  20  10      305.39      353.49     67.80 o 
   7  20  10       33.91       48.99     55.28 o 
   8  20  10      290.57      260.53     64.61 o 
   9  20  10      646.78      460.07     56.84 o 
  10  20  10        0.02       24.10     77.76 o 
   1  21  10      426.90      238.52    106.24 o 
   2  21  10     1035.78      947.10    132.07 o 
   3  21  10      186.24      106.94     77.48 o 
   4  21  10      261.30      182.90     80.62 o 
   5  21  10       36.84      -31.23     73.68 o 
   6  21  10       26.92      167.98    115.74 o 
   7  21  10      320.57      237.73     62.62 o 
   8  21  10       12.00       56.61     76.59 o 
   0  22  10       55.24      164.43    117.63 o 
   1  22  10      114.17       76.80     83.99 o 
   2  22  10       17.24      106.51     70.51 o 
   3  22  10        4.57      -25.17     78.52 o 
   4  22  10      118.17       72.09     75.62 o 
   1   1  11     7171.24     6374.74    103.33 o 
   2   1  11      584.41      776.32     89.62 o 
   3   1  11     1698.31     1560.47     75.92 o 
   4   1  11     2535.62     2702.06    106.74 o 
   5   1  11      295.19      406.36     73.28 o 
   6   1  11      182.76      341.26     78.54 o 
   7   1  11     1010.04     1000.25     75.41 o 
   8   1  11     1761.09     1922.17     68.33 o 
   9   1  11     4288.51     4391.74     93.12 o 
  10   1  11       30.53       79.26     59.33 o 
  11   1  11     5641.28     5754.02     62.91 o 
  12   1  11        4.98       73.13     58.46 o 
  13   1  11     6893.26     6667.62     63.03 o 
  14   1  11       98.64      117.01     62.70 o 
  15   1  11     1813.55     1962.17     52.89 o 
  16   1  11      336.51      360.80     53.36 o 
  17   1  11      176.30      177.04     50.32 o 
  18   1  11      387.67      437.18     51.37 o 
  19   1  11        0.51       78.50     50.13 o 
  20   1  11       59.23       72.58     52.02 o 
  21   1  11      493.30      359.06     47.35 o 
  22   1  11      167.60      274.88     72.27 o 
   0   2  11      705.07      511.58    103.94 o 
   1   2  11      730.32      798.28     89.49 o 
   2   2  11     4838.77     4455.52     98.10 o 
   3   2  11       20.18      111.91     95.30 o 
   4   2  11     8143.75     7511.07     83.78 o 
   5   2  11     3823.04     4114.80     81.86 o 
   6   2  11      621.78      632.00     78.51 o 
   7   2  11      410.04      489.37     74.41 o 
   8   2  11     4298.25     4701.74     72.25 o 
   9   2  11       20.68       66.11     58.83 o 
  10   2  11      185.38      403.35     61.13 o 
  11   2  11      230.71      294.48     56.86 o 
  12   2  11      402.17      566.88     55.95 o 
  13   2  11      865.95      962.00     57.32 o 
  14   2  11     1209.16     1340.05     56.61 o 
  15   2  11      363.48      450.59     50.50 o 
  16   2  11      241.37      323.66     52.31 o 
  17   2  11      739.82      890.07     54.04 o 
  18   2  11      876.87      928.48     52.73 o 
  19   2  11      794.21      737.55     51.58 o 
  20   2  11      794.39      844.48     50.38 o 
  21   2  11      110.73      219.57     53.32 o 
  22   2  11       59.25       50.65     50.66 o 
   1   3  11     2748.02     2740.53     87.90 o 
   2   3  11     2161.00     2072.12     95.97 o 
   3   3  11     3603.24     3763.11     98.74 o 
   4   3  11     2678.41     2596.35     97.76 o 
   5   3  11      887.05     1011.60     80.12 o 
   6   3  11     1625.68     1514.03     76.58 o 
   7   3  11     1298.36     1197.91     77.44 o 
   8   3  11      170.58      204.63     67.71 o 
   9   3  11     3259.09     3151.46     66.15 o 
  10   3  11      124.63      184.43     59.95 o 
  11   3  11     1203.70     1293.08     58.80 o 
  12   3  11       76.30      123.90     56.87 o 
  13   3  11     3056.35     3166.67     64.01 o 
  14   3  11      410.02      463.34     50.40 o 
  15   3  11     3281.57     3138.54     59.12 o 
  16   3  11     1273.15     1387.22     49.57 o 
  17   3  11       31.00      184.38     49.40 o 
  18   3  11      379.60      359.86     49.17 o 
  19   3  11     1054.99     1086.35     50.70 o 
  20   3  11      325.57      315.51     46.69 o 
  21   3  11       61.89      112.45     43.55 o 
  22   3  11      559.36      539.93     57.26 o 
   0   4  11    39311.61    36846.51    882.35 o 
   1   4  11     1677.93     1460.05     89.59 o 
   2   4  11    12293.88    11902.13    103.27 o 
   3   4  11      133.53      246.46     86.82 o 
   4   4  11       39.97      167.19     92.70 o 
   5   4  11        4.19       86.57     79.06 o 
   6   4  11        8.62       41.86     78.81 o 
   7   4  11      529.53      566.68     77.91 o 
   8   4  11       89.49      105.59     61.59 o 
   9   4  11     3481.06     3509.42     68.60 o 
  10   4  11     2062.56     2099.00     66.80 o 
  11   4  11      337.79      464.55     53.91 o 
  12   4  11    11153.17    11359.77    115.42 o 
  13   4  11      278.73      368.09     52.50 o 
  14   4  11     1272.20     1435.33     50.82 o 
  15   4  11      481.61      619.07     50.51 o 
  16   4  11      122.98      236.67     47.78 o 
  17   4  11       43.52      125.67     49.58 o 
  18   4  11      217.04      330.85     47.05 o 
  19   4  11        0.61       64.14     54.30 o 
  20   4  11      136.72      179.11     47.77 o 
  21   4  11      816.42      671.90     47.19 o 
  22   4  11     1614.23     1124.60    100.26 o 
   1   5  11    22642.99    22459.05    216.04 o 
   2   5  11     5924.74     5602.89    114.33 o 
   3   5  11     1512.52     1552.98     96.64 o 
   4   5  11     2513.76     2448.76     98.10 o 
   5   5  11     1313.07     1134.45    101.03 o 
   6   5  11     2284.74     2392.38     81.05 o 
   7   5  11     3283.06     3230.96     81.22 o 
   8   5  11     2591.35     2424.96     67.33 o 
   9   5  11        1.51       30.72     59.32 o 
  10   5  11      882.35      867.91     55.71 o 
  11   5  11    11403.61    11193.04     83.27 o 
  12   5  11      448.40      507.98     54.56 o 
  13   5  11     3595.77     3539.23     54.20 o 
  14   5  11     1045.88     1189.62     50.66 o 
  15   5  11     1173.82     1382.99     49.56 o 
  16   5  11       47.55       23.45     47.47 o 
  17   5  11       88.61       71.30     47.82 o 
  18   5  11      818.63      901.38     46.60 o 
  19   5  11     1101.74     1075.44     55.96 o 
  20   5  11       74.00      139.78     51.53 o 
  21   5  11      395.05      350.12     46.53 o 
  22   5  11      455.95      358.89     47.57 o 
   0   6  11     3465.15     3348.49    154.18 o 
   1   6  11     1770.68     1921.08     78.36 o 
   2   6  11    13341.43    14248.09    119.21 o 
   3   6  11       30.51       60.90    104.59 o 
   4   6  11    22280.12    22686.83    359.62 o 
   5   6  11     5857.67     5729.18    191.86 o 
   6   6  11      208.34      224.57    173.24 o 
   7   6  11     4388.54     4591.92    129.36 o 
   8   6  11     7976.18     7634.88     68.90 o 
   9   6  11      354.65      441.96     54.80 o 
  10   6  11     2955.63     2893.79     57.24 o 
  11   6  11      415.24      459.95     51.09 o 
  12   6  11     2731.13     2653.12     54.26 o 
  13   6  11       32.11       31.51     52.02 o 
  14   6  11     5219.67     5339.43     58.50 o 
  15   6  11        6.44      -40.94     59.37 o 
  16   6  11     2836.88     2900.49     52.68 o 
  17   6  11     2755.01     2823.46     74.12 o 
  18   6  11      358.49      327.37     48.40 o 
  19   6  11      186.14      262.13     48.27 o 
  20   6  11     2293.95     1878.03     68.99 o 
  21   6  11      345.95      374.24     47.49 o 
   1   7  11     2159.48     2247.19     83.50 o 
   2   7  11     8369.12     8373.06    128.23 o 
   3   7  11     6941.12     6431.44    121.04 o 
   4   7  11      434.68      632.91    109.27 o 
   5   7  11      484.27      492.08    107.04 o 
   6   7  11     5357.95     5335.23    229.10 o 
   7   7  11     2899.73     2946.83     87.25 o 
   8   7  11      538.39      716.24     58.26 o 
   9   7  11     2157.68     2185.79     63.53 o 
  10   7  11     2147.00     2240.00     61.17 o 
  11   7  11     5037.06     5173.58    149.70 o 
  12   7  11       43.39       50.83     53.44 o 
  13   7  11     1543.88     1601.16     51.60 o 
  14   7  11     1347.34     1498.90     52.76 o 
  15   7  11     1070.22     1259.17     60.44 o 
  16   7  11        6.35       78.11     49.02 o 
  17   7  11      130.23      212.96     49.40 o 
  18   7  11      575.95      495.65     47.24 o 
  19   7  11     1677.02     1508.30     47.76 o 
  20   7  11      377.91      392.01     54.35 o 
  21   7  11        0.67       89.52     47.06 o 
   0   8  11    42705.07    41635.02    225.26 o 
   1   8  11     3629.86     3779.30     91.23 o 
   2   8  11     5233.85     5048.88     92.20 o 
   3   8  11     6861.37     7158.86    122.80 o 
   4   8  11      815.38      888.10    110.27 o 
   5   8  11     2022.24     1876.12    115.66 o 
   6   8  11      365.55      514.50     87.97 o 
   7   8  11     1396.78     1384.54     74.51 o 
   8   8  11      971.31      936.12     62.89 o 
   9   8  11      911.16      861.45     62.61 o 
  10   8  11     3045.10     3198.94     61.15 o 
  11   8  11       57.49      173.63     64.45 o 
  12   8  11    19257.27    18933.10    207.41 o 
  13   8  11     2540.72     2590.54     56.63 o 
  14   8  11      151.27      340.42     77.50 o 
  15   8  11      804.36      845.08     53.98 o 
  16   8  11      474.33      641.55     65.53 o 
  17   8  11       80.47      139.81     51.71 o 
  18   8  11     1076.66     1184.16     64.49 o 
  19   8  11        3.27       52.54     50.76 o 
  20   8  11       28.16      113.17     48.01 o 
  21   8  11      112.02       58.75     48.67 o 
   1   9  11      243.13      287.32     83.98 o 
   2   9  11     2924.60     2843.02     87.34 o 
   3   9  11    10804.90    11067.18    276.63 o 
   4   9  11      765.00      710.67    107.18 o 
   5   9  11     1004.78     1079.49     89.84 o 
   6   9  11     1253.10     1295.19     87.71 o 
   7   9  11     4247.16     4129.37     89.28 o 
   8   9  11        0.34      201.18     64.17 o 
   9   9  11     4740.00     4809.34     91.44 o 
  10   9  11      205.99      210.01     57.19 o 
  11   9  11      136.65      284.00     57.44 o 
  12   9  11       10.18       63.88     55.63 o 
  13   9  11     1643.09     1814.42     55.91 o 
  14   9  11     2278.87     2248.78     56.04 o 
  15   9  11     4402.61     4477.46     67.39 o 
  16   9  11      545.49      699.86     51.28 o 
  17   9  11      791.30      874.14     82.10 o 
  18   9  11      560.53      457.58     49.40 o 
  19   9  11     1129.32     1148.90     84.98 o 
  20   9  11       77.24       48.90     51.98 o 
   0  10  11      151.05      255.14    101.15 o 
   1  10  11     2448.28     2400.73     85.65 o 
   2  10  11     1283.08     1238.78     76.38 o 
   3  10  11     4580.22     4191.18    115.14 o 
   4  10  11     8371.73     7749.83     98.96 o 
   5  10  11    10860.76    10516.96    145.70 o 
   6  10  11      676.15      615.41     83.44 o 
   7  10  11      155.65      216.21     92.53 o 
   8  10  11     3543.69     3813.12     66.53 o 
   9  10  11     1611.61     1564.46     56.19 o 
  10  10  11      230.92      332.73     50.17 o 
  11  10  11      563.67      603.84     58.25 o 
  12  10  11      166.85      261.30     54.08 o 
  13  10  11     1392.81     1492.67     54.94 o 
  14  10  11     2087.22     1955.00     69.17 o 
  15  10  11      226.63      356.69     65.64 o 
  16  10  11     2007.42     2107.70     89.31 o 
  17  10  11      515.46      514.44     74.54 o 
  18  10  11      381.64      304.50     50.01 o 
  19  10  11      204.34       98.87     51.62 o 
  20  10  11      618.94      395.81     52.43 o 
   1  11  11    11515.78    11116.08    165.75 o 
   2  11  11     2837.79     2672.75     91.82 o 
   3  11  11       40.93      -53.23     74.32 o 
   4  11  11     1054.83     1112.28     74.62 o 
   5  11  11       91.26      138.58     90.66 o 
   6  11  11     1397.03     1606.83     87.33 o 
   7  11  11      112.12       73.27    102.94 o 
   8  11  11      163.39      303.48     62.37 o 
   9  11  11     3052.87     3199.06     83.62 o 
  10  11  11      302.61      377.76     77.14 o 
  11  11  11     9118.60     9645.54     74.48 o 
  12  11  11       48.36      130.50     51.24 o 
  13  11  11     5685.51     5654.31     59.31 o 
  14  11  11     1458.67     1518.86    103.06 o 
  15  11  11       28.04      106.88     56.38 o 
  16  11  11        7.02      141.74     54.71 o 
  17  11  11       94.11      227.30     52.83 o 
  18  11  11       71.13       75.22     47.32 o 
  19  11  11       91.12      144.85     52.01 o 
   0  12  11     2685.70     2715.81    132.35 o 
   1  12  11     2600.51     2629.43    142.48 o 
   2  12  11      148.38        4.71     81.05 o 
   3  12  11      572.59      657.34     73.73 o 
   4  12  11     6737.61     6503.69    110.77 o 
   5  12  11      503.46      560.94     65.93 o 
   6  12  11      323.43      292.12     82.51 o 
   7  12  11     1203.49     1167.86     84.08 o 
   8  12  11      411.93      473.57     79.83 o 
   9  12  11      267.15      371.91     67.15 o 
  10  12  11       61.14      214.65     54.04 o 
  11  12  11      918.50     1015.34     61.19 o 
  12  12  11     2213.39     2229.33     54.40 o 
  13  12  11      369.67      537.02     86.93 o 
  14  12  11      229.16      192.63     50.94 o 
  15  12  11       28.14       60.60     54.06 o 
  16  12  11     1012.61     1071.74     51.38 o 
  17  12  11      173.32      316.31     55.65 o 
  18  12  11      156.85      168.97     51.75 o 
  19  12  11        4.30       54.56     70.66 o 
   1  13  11     3323.93     3338.02     90.10 o 
   2  13  11      262.95      388.62     80.22 o 
   3  13  11     5115.02     5485.95     79.84 o 
   4  13  11     3529.06     3476.67     73.21 o 
   5  13  11     1360.44     1402.07     70.18 o 
   6  13  11     4174.55     4472.34     76.68 o 
   7  13  11     4342.14     4399.40     81.69 o 
   8  13  11        0.55       48.92     80.98 o 
   9  13  11     3812.55     3854.74     87.43 o 
  10  13  11      416.19      482.05     53.34 o 
  11  13  11     1158.75     1044.34     76.87 o 
  12  13  11       86.84      174.62     54.97 o 
  13  13  11      201.82      402.96     53.85 o 
  14  13  11        4.92      158.78     55.15 o 
  15  13  11     4073.67     3710.95     56.75 o 
  16  13  11      838.15      734.17     75.54 o 
  17  13  11       25.65      144.74     55.67 o 
  18  13  11      213.80      304.56     52.61 o 
   0  14  11     5549.26     5347.96    113.48 o 
   1  14  11      228.63      315.10     75.40 o 
   2  14  11     2426.72     2180.83    119.19 o 
   3  14  11        4.11       62.76     71.13 o 
   4  14  11      190.91      291.59     69.71 o 
   5  14  11      485.45      428.55     83.64 o 
   6  14  11      414.48      408.34     68.27 o 
   7  14  11     1593.56     1517.43     68.78 o 
   8  14  11      129.76      369.75    177.56 o 
   9  14  11      423.12      486.49     93.43 o 
  10  14  11      146.41      274.59     59.68 o 
  11  14  11       49.16      113.27     48.95 o 
  12  14  11     1074.58     1153.13     80.49 o 
  13  14  11      610.43      594.60     55.16 o 
  14  14  11      336.72      422.05     78.44 o 
  15  14  11        0.87       48.97     49.69 o 
  16  14  11       73.94       97.36     64.79 o 
  17  14  11      327.19      339.33     51.27 o 
   1  15  11     6100.15     6032.47    120.65 o 
   2  15  11      515.27      590.64     76.29 o 
   3  15  11        2.00       69.29     70.36 o 
   4  15  11       65.87       66.19     69.44 o 
   5  15  11       58.62      146.56     67.14 o 
   6  15  11       23.83       50.08     65.38 o 
   7  15  11      309.74      504.92     72.80 o 
   8  15  11     1100.25     1018.80     65.76 o 
   9  15  11      760.58      814.12     64.28 o 
  10  15  11      268.50      234.84     64.98 o 
  11  15  11     1173.28     1118.94     65.99 o 
  12  15  11       17.26       90.22     62.00 o 
  13  15  11     2224.67     1898.73     76.06 o 
  14  15  11      384.02      298.00     54.97 o 
  15  15  11      102.56      196.67     63.94 o 
  16  15  11        1.01      216.75     51.56 o 
   0  16  11      475.11      521.35     97.63 o 
   1  16  11       13.83     -115.05    115.05 o 
   2  16  11     1011.50     1132.17     83.19 o 
   3  16  11      189.45      234.39     63.95 o 
   4  16  11     1847.78     1753.98     94.03 o 
   5  16  11      107.01      138.92     67.88 o 
   6  16  11       77.48      198.49     65.88 o 
   7  16  11      161.75      296.36     60.25 o 
   8  16  11      401.89      453.99     70.93 o 
   9  16  11      104.39      184.81     53.60 o 
  10  16  11      980.22      921.56     60.01 o 
  11  16  11      196.52       87.67     63.37 o 
  12  16  11      298.03      262.90     58.17 o 
  13  16  11      252.59      309.38     88.35 o 
  14  16  11      155.87      374.16     85.48 o 
  15  16  11        7.40       34.44     50.13 o 
   1  17  11       52.01       28.51     73.97 o 
   2  17  11        2.33       91.75    125.24 o 
   3  17  11       75.00       -7.22     72.83 o 
   4  17  11       64.38      128.14     61.56 o 
   5  17  11        9.16       99.00     66.10 o 
   6  17  11      237.35      258.22     61.87 o 
   7  17  11        9.32       74.55     77.39 o 
   8  17  11      207.44       79.81     62.94 o 
   9  17  11        4.03       51.09     52.62 o 
  10  17  11       38.76       32.42     80.53 o 
  11  17  11      309.92      340.53     47.61 o 
  12  17  11       31.76       38.82     61.52 o 
  13  17  11       13.27       48.42    113.55 o 
  14  17  11      112.48      206.62     51.74 o 
   0  18  11      691.31      633.32     97.25 o 
   1  18  11       29.26      247.51     82.45 o 
   2  18  11      691.09      661.72     74.43 o 
   3  18  11      285.32      428.09     95.00 o 
   4  18  11      403.52      429.91     63.45 o 
   5  18  11        2.03      119.10     67.71 o 
   6  18  11       83.26      231.56     61.17 o 
   7  18  11      541.18      317.01     61.18 o 
   8  18  11      397.72      393.22     60.03 o 
   9  18  11       37.09      127.02     55.92 o 
  10  18  11      187.76      189.17     55.62 o 
  11  18  11       28.00      -23.21     52.59 o 
  12  18  11      551.07      504.62     52.42 o 
   1  19  11       95.27      113.50     71.09 o 
   2  19  11      433.12      536.00     85.74 o 
   3  19  11        2.82      195.16     68.52 o 
   4  19  11       74.32      -11.47     73.95 o 
   5  19  11      164.97      143.41     67.41 o 
   6  19  11      190.01      152.03     61.88 o 
   7  19  11        1.50       17.75     61.06 o 
   8  19  11        4.28      -29.37     60.81 o 
   9  19  11       24.76       74.82     56.40 o 
  10  19  11      112.92      105.74     53.85 o 
  11  19  11      678.65      451.37     53.82 o 
   0  20  11     1377.61     1368.16    123.29 o 
   1  20  11      353.49      152.31    157.70 o 
   2  20  11      652.39      472.35     76.82 o 
   3  20  11       39.24       71.87     70.74 o 
   4  20  11        1.24       75.67     73.91 o 
   5  20  11       14.70      246.81     73.29 o 
   6  20  11        0.59      101.45     57.69 o 
   7  20  11        6.27       50.69     66.09 o 
   8  20  11        6.21      -25.97     63.11 o 
   9  20  11      265.71      221.28     65.18 o 
   1  21  11       40.64       25.63     72.66 o 
   2  21  11       17.89      140.16    170.28 o 
   3  21  11       72.16      166.63     77.93 o 
   4  21  11        7.52      113.48     75.97 o 
   5  21  11      168.77      126.00     76.52 o 
   6  21  11      207.73      418.06     75.12 o 
   1   0  12     6662.92     6659.13    167.58 o 
   2   0  12      212.70      166.06     93.82 o 
   3   0  12    18747.79    17977.67    324.90 o 
   4   0  12     9679.58     9453.67    126.71 o 
   5   0  12     3022.44     2782.22    108.41 o 
   6   0  12      618.50      865.91    122.85 o 
   7   0  12     9350.62     8869.01    304.64 o 
   8   0  12    21730.59    21141.99    396.11 o 
   9   0  12     2006.29     1768.94    108.11 o 
  10   0  12      543.04      641.49     86.41 o 
  11   0  12       50.23      137.62     82.09 o 
  12   0  12    11676.14    11172.61    166.03 o 
  13   0  12      955.98     1095.09    103.68 o 
  14   0  12      173.18      241.56     70.14 o 
  15   0  12     1797.52     1707.04     78.92 o 
  16   0  12     1598.71     1585.81     83.21 o 
  17   0  12     2793.04     2927.13    108.39 o 
  18   0  12     1522.25     1479.92    140.03 o 
  19   0  12      344.97      343.91    100.00 o 
  20   0  12     1401.80     1122.53    104.01 o 
  21   0  12     1745.53     1070.97    129.32 o 
  22   0  12      187.22      161.93     71.88 o 
   1   1  12     7919.11     7592.69     95.64 o 
   2   1  12      316.84      204.15     84.36 o 
   3   1  12     8405.88     8721.44     86.54 o 
   4   1  12     1775.41     1854.97     92.37 o 
   5   1  12     4028.75     4149.30     87.80 o 
   6   1  12     3196.73     3092.14    126.71 o 
   7   1  12     6843.10     6326.10     79.13 o 
   8   1  12     1602.48     1505.37     76.04 o 
   9   1  12     4339.10     4368.47     78.74 o 
  10   1  12       51.27       16.57     57.86 o 
  11   1  12     2692.16     3020.16     61.27 o 
  12   1  12        0.05       87.65     58.58 o 
  13   1  12      538.63      608.40     56.01 o 
  14   1  12      348.59      479.49     56.15 o 
  15   1  12     4426.35     4280.35     85.15 o 
  16   1  12       54.31      162.47     69.16 o 
  17   1  12      363.32      424.78     52.62 o 
  18   1  12      217.95      313.86     81.85 o 
  19   1  12     4207.66     3955.65    110.04 o 
  20   1  12       76.93      154.94     49.56 o 
  21   1  12       24.63       90.94     61.22 o 
  22   1  12       10.98       42.53     68.76 o 
   0   2  12    12874.86    12660.52    129.40 o 
   1   2  12      369.78      501.23     87.21 o 
   2   2  12      830.37      816.78     89.55 o 
   3   2  12     1609.52     1729.42     87.11 o 
   4   2  12     5682.30     5621.12     88.29 o 
   5   2  12    10642.41    10117.89     88.10 o 
   6   2  12      801.48      811.23     71.30 o 
   7   2  12     8148.65     7823.69     86.20 o 
   8   2  12     8655.75     8176.05     79.40 o 
   9   2  12      810.40      896.23     64.68 o 
  10   2  12      809.54      859.71     64.44 o 
  11   2  12      119.13      296.84     56.72 o 
  12   2  12     1597.01     1804.35     57.69 o 
  13   2  12      525.69      557.12     57.21 o 
  14   2  12      786.18      887.02     54.10 o 
  15   2  12     3135.95     3031.65     55.97 o 
  16   2  12     4258.45     4234.44     56.14 o 
  17   2  12     1974.87     1896.05     60.43 o 
  18   2  12      681.06      656.81     52.06 o 
  19   2  12     1422.00     1404.41     90.63 o 
  20   2  12      803.23      734.93     66.46 o 
  21   2  12       50.91       63.01     49.88 o 
  22   2  12      514.18      235.01    123.67 o 
   1   3  12     5394.01     5386.35     87.04 o 
   2   3  12     5150.91     4782.41     94.80 o 
   3   3  12     2652.45     2362.99     93.78 o 
   4   3  12     4624.54     4501.95     81.81 o 
   5   3  12     1428.03     1346.93     84.94 o 
   6   3  12     4085.86     3944.61     82.08 o 
   7   3  12     5964.22     5801.31     83.19 o 
   8   3  12      777.83      669.71     75.80 o 
   9   3  12     1379.68     1530.24     68.56 o 
  10   3  12     2281.16     2234.84     63.21 o 
  11   3  12     6029.00     6114.65     61.77 o 
  12   3  12       21.29      134.01     53.44 o 
  13   3  12      419.97      367.87     54.51 o 
  14   3  12       12.90      159.34     54.26 o 
  15   3  12     1956.42     2150.55     57.90 o 
  16   3  12      897.69     1051.49     54.80 o 
  17   3  12        1.21      109.85     53.50 o 
  18   3  12       48.73      130.83     54.64 o 
  19   3  12     1718.36     1553.33     68.29 o 
  20   3  12      669.74      550.47     58.68 o 
  21   3  12      151.81      119.27     49.27 o 
   0   4  12    14284.32    13365.54    129.51 o 
   1   4  12       57.28      115.58     86.62 o 
   2   4  12     1345.86     1512.92     86.80 o 
   3   4  12     1078.87     1227.36     86.30 o 
   4   4  12     3405.54     3655.39    115.28 o 
   5   4  12      244.67      347.27     76.63 o 
   6   4  12      132.06      256.91     78.82 o 
   7   4  12      471.20      539.20     98.33 o 
   8   4  12     2731.38     2439.88     74.73 o 
   9   4  12     2899.18     3017.80     64.46 o 
  10   4  12     1710.20     1911.17     80.31 o 
  11   4  12      437.59      632.00     88.68 o 
  12   4  12     3680.74     3824.42     61.61 o 
  13   4  12      543.14      678.68     57.07 o 
  14   4  12      408.03      480.69     53.76 o 
  15   4  12     1448.02     1471.12     52.97 o 
  16   4  12     2287.66     2291.88     50.76 o 
  17   4  12      386.66      491.74     48.60 o 
  18   4  12      340.03      459.14     68.86 o 
  19   4  12      343.41      423.05     57.56 o 
  20   4  12      576.31      491.93     53.44 o 
  21   4  12       38.32      166.39     52.32 o 
   1   5  12     2619.90     2683.33     75.57 o 
   2   5  12       69.20      180.58     86.45 o 
   3   5  12     6779.63     6654.75    101.19 o 
   4   5  12     4167.21     4020.66     96.42 o 
   5   5  12     1664.98     1601.36     92.89 o 
   6   5  12     6430.83     6416.73     84.85 o 
   7   5  12       22.91      232.32     77.11 o 
   8   5  12      425.22      584.18     68.55 o 
   9   5  12      146.13      451.06     97.43 o 
  10   5  12      846.00      954.05     58.58 o 
  11   5  12     2474.55     2629.83     61.45 o 
  12   5  12     2098.08     2066.21     52.83 o 
  13   5  12      212.66      216.58     50.63 o 
  14   5  12      233.39      356.26     51.00 o 
  15   5  12     1289.00     1394.94     50.84 o 
  16   5  12      409.02      536.78     56.88 o 
  17   5  12      297.85      265.06     46.30 o 
  18   5  12     1489.09     1605.92     82.07 o 
  19   5  12      371.14      391.70     48.56 o 
  20   5  12      547.13      479.64     62.47 o 
  21   5  12        0.82       86.18     46.74 o 
   0   6  12     1279.56     1302.50    114.49 o 
   1   6  12     2436.38     2410.50     72.12 o 
   2   6  12      927.08      968.27     95.03 o 
   3   6  12     1195.48     1293.85    100.73 o 
   4   6  12     1028.89     1182.17    105.16 o 
   5   6  12     1102.69     1148.33    104.23 o 
   6   6  12       49.36      243.50    127.70 o 
   7   6  12      834.28      782.07     81.16 o 
   8   6  12     1410.82     1573.21     73.15 o 
   9   6  12       38.88      150.43     62.45 o 
  10   6  12      394.61      519.60     55.62 o 
  11   6  12       17.42       41.16     52.10 o 
  12   6  12     1336.56     1389.81     55.47 o 
  13   6  12     1066.86     1113.75     68.37 o 
  14   6  12        1.70       55.78     48.77 o 
  15   6  12      523.50      556.32     50.08 o 
  16   6  12      306.25      394.12     47.37 o 
  17   6  12        0.62       40.12     48.87 o 
  18   6  12      527.70      510.18     48.88 o 
  19   6  12       14.91       56.32     45.83 o 
  20   6  12       88.91      106.61     45.51 o 
  21   6  12      104.40      112.71     48.63 o 
   1   7  12     1414.61     1515.49     81.59 o 
   2   7  12      879.30     1083.31     89.16 o 
   3   7  12     2353.88     2389.08    210.48 o 
   4   7  12     5382.69     5476.85    134.93 o 
   5   7  12      519.41      628.27    114.80 o 
   6   7  12     2837.90     3174.12    111.36 o 
   7   7  12      668.01      659.21     80.91 o 
   8   7  12     4853.36     5045.46    133.46 o 
   9   7  12      149.45      382.12     73.87 o 
  10   7  12     2501.45     2436.56     60.05 o 
  11   7  12      796.66      810.34     57.44 o 
  12   7  12      125.14      227.42     67.29 o 
  13   7  12       31.24      122.62     54.45 o 
  14   7  12     3245.28     3230.99     55.35 o 
  15   7  12        9.43       40.41     48.10 o 
  16   7  12      873.04      858.70     51.48 o 
  17   7  12      121.25      154.37     50.23 o 
  18   7  12     1736.66     1703.52     63.60 o 
  19   7  12      358.76      335.23     67.09 o 
  20   7  12      196.18      284.15     47.04 o 
   0   8  12      115.59      156.77    114.18 o 
   1   8  12     1524.74     1515.71     81.94 o 
   2   8  12       53.01      119.19     75.22 o 
   3   8  12        3.38      -10.65    147.76 o 
   4   8  12      411.62      278.96    114.49 o 
   5   8  12     2999.18     2913.03    155.06 o 
   6   8  12      156.58      168.24    105.70 o 
   7   8  12      985.10     1318.56     88.42 o 
   8   8  12      222.09      319.85     65.07 o 
   9   8  12      157.97      122.66     62.92 o 
  10   8  12      245.51      257.67     56.18 o 
  11   8  12       85.09      174.09     59.25 o 
  12   8  12       13.52      146.13     66.18 o 
  13   8  12        6.58      -34.97     54.42 o 
  14   8  12       24.72       38.56     51.78 o 
  15   8  12      907.51      913.07     53.72 o 
  16   8  12      256.58      355.83     52.69 o 
  17   8  12      658.92      794.89     54.38 o 
  18   8  12       20.56      173.61     48.24 o 
  19   8  12      191.90      267.87     51.44 o 
  20   8  12       22.09      -51.06     51.06 o 
   1   9  12       14.41       40.97     84.02 o 
   2   9  12     4147.93     3720.68     78.49 o 
   3   9  12      398.03      492.60     77.56 o 
   4   9  12      983.07      778.04    105.08 o 
   5   9  12      564.04      627.27     91.91 o 
   6   9  12     4384.19     4228.75    204.25 o 
   7   9  12       27.88      105.70     80.99 o 
   8   9  12     1815.18     1738.45     81.15 o 
   9   9  12       47.94      171.96     66.98 o 
  10   9  12      495.34      532.58     59.13 o 
  11   9  12      118.40      135.18     54.06 o 
  12   9  12      105.38      112.29     59.79 o 
  13   9  12       12.36      135.88     50.44 o 
  14   9  12      419.30      433.33     54.96 o 
  15   9  12        5.38      -24.89     55.04 o 
  16   9  12     1946.68     1873.17     95.72 o 
  17   9  12        9.59      112.73     52.30 o 
  18   9  12      225.43      180.36     62.16 o 
  19   9  12        0.37      162.73     51.10 o 
   0  10  12        0.75       32.71    122.66 o 
   1  10  12       95.28      111.24    126.03 o 
   2  10  12     1017.53     1044.42     68.60 o 
   3  10  12      429.01      539.36     69.61 o 
   4  10  12      290.73      206.88     66.64 o 
   5  10  12      361.50      497.57    102.81 o 
   6  10  12       84.53      164.70     75.84 o 
   7  10  12      134.30      265.61     88.24 o 
   8  10  12      720.81      756.60     67.72 o 
   9  10  12     1055.29     1041.09     65.33 o 
  10  10  12       86.54      135.22     95.11 o 
  11  10  12       88.87      178.79     88.73 o 
  12  10  12        8.75      214.73     54.34 o 
  13  10  12       62.61       56.58     52.62 o 
  14  10  12      176.49      302.23     72.05 o 
  15  10  12       28.70      141.28     67.89 o 
  16  10  12        2.49      120.62     55.53 o 
  17  10  12      798.36      659.66     71.56 o 
  18  10  12       74.38      162.12     50.08 o 
  19  10  12      619.92      507.02     48.25 o 
   1  11  12      223.89       94.90     78.25 o 
   2  11  12      102.96      219.92     80.11 o 
   3  11  12     2538.59     2722.17     83.49 o 
   4  11  12     1240.21     1351.59     71.79 o 
   5  11  12      182.20       85.63     84.81 o 
   6  11  12       35.88       73.21     81.68 o 
   7  11  12      429.01      456.89     81.81 o 
   8  11  12       27.50      213.41     64.48 o 
   9  11  12      120.43      215.22     90.69 o 
  10  11  12      568.88      525.29     68.38 o 
  11  11  12      530.55      637.50     53.93 o 
  12  11  12        7.45       93.95     55.71 o 
  13  11  12        0.23      -22.76     67.12 o 
  14  11  12      290.24      399.74     92.26 o 
  15  11  12      211.83      218.23     53.85 o 
  16  11  12       86.22       99.94     53.46 o 
  17  11  12        8.65       62.08     54.46 o 
  18  11  12      531.74      568.81     67.24 o 
   0  12  12     1625.14     1612.85    120.65 o 
   1  12  12      250.71      125.70     85.40 o 
   2  12  12      147.82      223.27     80.59 o 
   3  12  12     2327.01     2249.22     82.44 o 
   4  12  12      511.35      636.82     70.77 o 
   5  12  12       37.64      158.04     69.00 o 
   6  12  12     1112.95      983.00     75.58 o 
   7  12  12     4832.05     4648.70    106.49 o 
   8  12  12     1945.20     1797.02     82.71 o 
   9  12  12      290.51      437.00    122.57 o 
  10  12  12      491.57      502.57     64.57 o 
  11  12  12      197.17      218.95     54.32 o 
  12  12  12     2548.18     2457.50     77.67 o 
  13  12  12      129.10      223.62     48.35 o 
  14  12  12      307.70      258.79     51.77 o 
  15  12  12      749.93      731.03     80.73 o 
  16  12  12      319.96      268.79     53.87 o 
  17  12  12      488.53      533.39     54.42 o 
  18  12  12       73.15        7.51     50.84 o 
   1  13  12     1770.45     1493.36     87.26 o 
   2  13  12        0.14       14.95    120.07 o 
   3  13  12     1709.08     1919.64     93.10 o 
   4  13  12      739.66      778.96     77.56 o 
   5  13  12     1698.90     1808.18     71.21 o 
   6  13  12       29.66       80.87     68.34 o 
   7  13  12     1014.71      973.80     86.54 o 
   8  13  12       31.86      128.32     77.57 o 
   9  13  12      243.12      256.87     95.99 o 
  10  13  12       73.80      114.53     58.24 o 
  11  13  12     1689.68     1706.87     82.05 o 
  12  13  12       67.78      141.63     54.61 o 
  13  13  12      263.72      368.42     65.13 o 
  14  13  12        2.94       37.54     53.49 o 
  15  13  12      359.57      466.01     53.22 o 
  16  13  12       89.94      154.92     65.49 o 
  17  13  12      132.81      211.58    103.65 o 
   0  14  12     2210.04     2217.11    103.41 o 
   1  14  12      985.76     1026.87     85.89 o 
   2  14  12      130.44      297.56    174.81 o 
   3  14  12     2681.38     2709.03    134.50 o 
   4  14  12     2735.33     2986.70     87.98 o 
   5  14  12     4090.25     4142.81    128.56 o 
   6  14  12       12.53      123.95     66.79 o 
   7  14  12     1804.73     1791.54     68.16 o 
   8  14  12     2192.01     2041.53     76.98 o 
   9  14  12      969.95      984.93     66.03 o 
  10  14  12      118.32       89.55     64.34 o 
  11  14  12       95.42      130.19     71.53 o 
  12  14  12      723.28      663.31     75.57 o 
  13  14  12      152.19      146.16     50.80 o 
  14  14  12      309.13      352.94     53.02 o 
  15  14  12      150.80      135.65     57.39 o 
  16  14  12      850.67      628.86     51.61 o 
   1  15  12     1200.74     1390.18     77.08 o 
   2  15  12      562.88      653.37     76.93 o 
   3  15  12      302.69      254.65     69.93 o 
   4  15  12       11.65       39.20     69.97 o 
   5  15  12      271.66      305.78     77.68 o 
   6  15  12      167.61      171.45     61.79 o 
   7  15  12      717.42      889.76     66.95 o 
   8  15  12      327.59      286.16     92.26 o 
   9  15  12      634.35      687.31     64.37 o 
  10  15  12      248.86      259.23     57.67 o 
  11  15  12     1585.57     1523.19     95.31 o 
  12  15  12        2.97      121.83     62.37 o 
  13  15  12        4.66      201.90     59.60 o 
  14  15  12       61.65       19.08     63.54 o 
  15  15  12      938.33      671.13    103.84 o 
   0  16  12     2270.51     2015.57    103.54 o 
   1  16  12      603.66      602.47     82.37 o 
   2  16  12        4.57       14.07    140.02 o 
   3  16  12      504.76      392.86     81.29 o 
   4  16  12     2028.42     1838.99    108.23 o 
   5  16  12      665.33      711.63     83.15 o 
   6  16  12     1049.34      974.46     78.94 o 
   7  16  12      674.70      690.34     66.01 o 
   8  16  12     2082.25     1843.89     98.70 o 
   9  16  12      730.47      870.90     87.58 o 
  10  16  12       90.65      197.94     60.21 o 
  11  16  12       45.02      131.47     57.04 o 
  12  16  12      568.23      419.76     74.59 o 
  13  16  12        1.60       -7.66     71.02 o 
  14  16  12       71.16      221.13     80.10 o 
   1  17  12      379.90      399.52     72.81 o 
   2  17  12        6.94      157.18     82.53 o 
   3  17  12     1133.11     1024.72     75.79 o 
   4  17  12      579.21      551.23     70.43 o 
   5  17  12      710.73      704.04     85.77 o 
   6  17  12     2043.84     1833.24     85.60 o 
   7  17  12      974.28      940.68     68.14 o 
   8  17  12      518.87      603.07     78.49 o 
   9  17  12     1199.31      932.49     83.35 o 
  10  17  12       91.18      103.89     55.30 o 
  11  17  12      954.48      677.02     71.05 o 
  12  17  12        5.00       97.44     54.94 o 
  13  17  12       29.27      149.19     62.44 o 
   0  18  12     1131.19     1098.93     98.88 o 
   1  18  12        0.27      127.45     79.29 o 
   2  18  12      109.54      201.27     80.57 o 
   3  18  12       24.37      170.85     81.08 o 
   4  18  12     1672.19     1366.69     76.91 o 
   5  18  12      163.06      238.88     68.09 o 
   6  18  12      188.93      276.45     66.77 o 
   7  18  12      112.50      127.91     67.72 o 
   8  18  12      566.24      601.10    115.64 o 
   9  18  12       20.31      142.14     57.23 o 
  10  18  12      337.51      245.05     58.38 o 
  11  18  12       22.03      -30.64     57.55 o 
   1  19  12     1591.24     1374.79     97.63 o 
   2  19  12      231.31      264.01     81.74 o 
   3  19  12      563.87      614.45    162.98 o 
   4  19  12     1409.76     1147.97    190.72 o 
   5  19  12      297.89      327.81     90.22 o 
   6  19  12      901.75      718.01     69.08 o 
   7  19  12      609.19      495.65     62.28 o 
   8  19  12      752.38      599.48     66.48 o 
   9  19  12      286.56      274.33     93.82 o 
   0  20  12      597.54      223.18    116.62 o 
   1  20  12        0.21       36.19     72.73 o 
   2  20  12        1.54      -67.69     70.99 o 
   3  20  12      235.24      171.75     81.58 o 
   4  20  12      921.59      782.37     76.05 o 
   5  20  12      232.13      177.57     67.95 o 
   6  20  12       65.11      142.58     75.44 o 
   7  20  12      131.59      148.77     63.38 o 
   1  21  12      366.60      436.40     82.64 o 
   2  21  12       52.52        0.57     75.73 o 
   3  21  12      993.01      574.82    117.76 o 
   1   1  13     5597.26     5650.78    182.66 o 
   2   1  13     1806.10     1865.47     87.18 o 
   3   1  13     2778.24     2930.54     75.32 o 
   4   1  13     6124.56     6093.73     82.39 o 
   5   1  13       66.96      136.22     75.08 o 
   6   1  13     3862.96     3699.47     82.98 o 
   7   1  13     4230.19     3897.75     76.38 o 
   8   1  13     2043.35     1825.18     72.48 o 
   9   1  13     2386.74     2520.60     73.68 o 
  10   1  13      193.51      312.26     68.04 o 
  11   1  13     1773.77     1873.43     63.63 o 
  12   1  13      217.31      155.69     56.83 o 
  13   1  13     3303.03     3301.50     62.67 o 
  14   1  13      552.86      578.15     56.61 o 
  15   1  13     1700.26     1708.11     55.21 o 
  16   1  13      793.43      840.61     53.03 o 
  17   1  13        1.81       91.01     50.08 o 
  18   1  13     1037.95      978.71     54.01 o 
  19   1  13     1100.47      989.11     52.36 o 
  20   1  13       81.37      181.19     51.21 o 
  21   1  13      424.89      284.28     46.95 o 
   0   2  13      121.28      136.31    146.38 o 
   1   2  13       31.23       87.18     71.66 o 
   2   2  13     2731.23     2856.82     88.31 o 
   3   2  13     3120.96     3117.82     78.86 o 
   4   2  13       43.13       13.46     67.84 o 
   5   2  13       11.76       38.53     70.48 o 
   6   2  13        8.43       11.80     74.05 o 
   7   2  13        8.10       54.82     71.64 o 
   8   2  13      394.39      549.19     75.24 o 
   9   2  13      177.67      394.04     70.00 o 
  10   2  13       67.99      138.11     69.93 o 
  11   2  13        6.97       80.47     62.36 o 
  12   2  13     1641.58     1668.76     59.11 o 
  13   2  13      311.05      419.00     56.09 o 
  14   2  13        2.33      183.07     53.70 o 
  15   2  13       99.54      118.51     53.15 o 
  16   2  13       35.13       69.60     54.21 o 
  17   2  13        5.18       51.37     52.90 o 
  18   2  13      352.52      422.52     53.17 o 
  19   2  13      511.50      430.13     51.94 o 
  20   2  13        1.27       21.83     51.37 o 
  21   2  13       47.50      150.96     49.41 o 
   1   3  13     9839.56     9335.72     90.72 o 
   2   3  13     1569.75     1678.22     79.31 o 
   3   3  13       43.46      152.03    125.56 o 
   4   3  13      716.70      752.93     74.06 o 
   5   3  13        3.18      148.15     79.80 o 
   6   3  13      106.78      374.57     74.78 o 
   7   3  13     2777.49     2550.43     73.58 o 
   8   3  13       63.27      179.66     70.16 o 
   9   3  13      963.88      984.13     72.60 o 
  10   3  13      823.86      775.32     70.09 o 
  11   3  13     6329.32     6364.01     69.90 o 
  12   3  13      432.20      396.03     63.13 o 
  13   3  13     2796.80     2933.61     59.57 o 
  14   3  13      239.72      336.76     62.47 o 
  15   3  13       20.10      149.50     49.95 o 
  16   3  13      425.25      470.52     57.12 o 
  17   3  13       13.72      141.94     52.58 o 
  18   3  13      846.10      866.05     58.69 o 
  19   3  13      200.31      141.85     50.71 o 
  20   3  13      603.26      411.43     52.98 o 
  21   3  13       80.57      202.19     51.72 o 
   0   4  13       65.26       23.55    101.77 o 
   1   4  13     1001.06      977.92     68.25 o 
   2   4  13      688.70      644.41     78.35 o 
   3   4  13     1727.36     1875.36     86.33 o 
   4   4  13     8532.66     8226.26    104.43 o 
   5   4  13     5598.62     5165.09     78.72 o 
   6   4  13      150.05      302.81     74.42 o 
   7   4  13     1074.72     1190.33     73.91 o 
   8   4  13     4583.87     5034.22     78.61 o 
   9   4  13     3028.59     2836.79     74.45 o 
  10   4  13      200.37      282.06     69.54 o 
  11   4  13      217.93       69.87     57.35 o 
  12   4  13       11.38       37.86     66.45 o 
  13   4  13     1567.97     1510.54     57.41 o 
  14   4  13     3927.71     4035.81     59.06 o 
  15   4  13        3.05      100.75     50.94 o 
  16   4  13     1275.45     1399.30     53.95 o 
  17   4  13      778.95      823.62     53.80 o 
  18   4  13      810.86      776.44     58.04 o 
  19   4  13      252.91      302.14     52.52 o 
  20   4  13      520.68      462.79     74.07 o 
   1   5  13       47.64       88.16     70.50 o 
   2   5  13      849.42      829.08     84.41 o 
   3   5  13     1901.17     1835.89     91.33 o 
   4   5  13      219.32      359.17     89.82 o 
   5   5  13     4422.32     4242.77     73.27 o 
   6   5  13      580.23      509.28     75.68 o 
   7   5  13     3529.84     3802.91     79.80 o 
   8   5  13      445.20      327.05     79.46 o 
   9   5  13     3115.02     2996.25     76.14 o 
  10   5  13      132.91      217.15     89.96 o 
  11   5  13      357.26      451.49     56.29 o 
  12   5  13      304.62      415.89     74.88 o 
  13   5  13       26.44       68.78     60.46 o 
  14   5  13      344.98      397.77     56.07 o 
  15   5  13     3295.73     3205.18     57.79 o 
  16   5  13      174.69      216.98     53.07 o 
  17   5  13       49.34       72.93     52.09 o 
  18   5  13        4.80       59.37     49.25 o 
  19   5  13      626.28      588.23     52.83 o 
  20   5  13        1.26       72.12     54.93 o 
   0   6  13    34215.24    34687.91    389.81 o 
   1   6  13      256.77      350.91     75.39 o 
   2   6  13     3638.86     3509.76     81.73 o 
   3   6  13    14255.86    14176.77    151.04 o 
   4   6  13     1811.56     2093.75    104.48 o 
   5   6  13      418.06      582.16    105.42 o 
   6   6  13       92.97      183.38     77.34 o 
   7   6  13     3121.44     2934.04     77.30 o 
   8   6  13     3302.17     3096.55     78.07 o 
   9   6  13     4238.60     4210.09    100.72 o 
  10   6  13     6459.44     6896.95     83.90 o 
  11   6  13     1976.48     1882.60     63.91 o 
  12   6  13    13982.75    14491.58    210.77 o 
  13   6  13     2253.83     2303.27     60.85 o 
  14   6  13      341.14      428.80     54.73 o 
  15   6  13      185.25      230.34     49.87 o 
  16   6  13      930.29      918.33     50.27 o 
  17   6  13       20.82       90.24     49.46 o 
  18   6  13      169.35      251.87     49.89 o 
  19   6  13      405.06      404.81     48.43 o 
  20   6  13      121.68       71.78     45.73 o 
   1   7  13     1820.69     1943.05     78.86 o 
   2   7  13      104.86      145.08     73.74 o 
   3   7  13     2194.02     2044.73    192.86 o 
   4   7  13      582.38      634.22    104.62 o 
   5   7  13     5461.66     5323.98    220.48 o 
   6   7  13     1339.92     1532.61    101.17 o 
   7   7  13     4516.25     4834.80     76.18 o 
   8   7  13      199.15      305.55     68.20 o 
   9   7  13     2688.57     2617.21     81.30 o 
  10   7  13     1612.84     1755.00     85.20 o 
  11   7  13     3246.73     3271.57     79.44 o 
  12   7  13      136.05      194.42     56.04 o 
  13   7  13      373.50      494.32     57.16 o 
  14   7  13      147.02      257.40     68.21 o 
  15   7  13     4562.61     4730.12    130.47 o 
  16   7  13     1332.89     1295.07     66.59 o 
  17   7  13        9.17       95.46     49.31 o 
  18   7  13      481.04      401.21     46.95 o 
  19   7  13      619.67      507.28     50.05 o 
  20   7  13       20.41        4.85     52.69 o 
   0   8  13      183.76      240.68    101.02 o 
   1   8  13       18.35       57.32     82.94 o 
   2   8  13     8856.42     8812.68    134.33 o 
   3   8  13      735.51      804.35    103.62 o 
   4   8  13     9417.37     9515.49    116.11 o 
   5   8  13     5229.74     5202.62    113.01 o 
   6   8  13       73.55       33.90     97.83 o 
   7   8  13      622.20      695.32     75.67 o 
   8   8  13    11175.07    11229.40     95.82 o 
   9   8  13      732.40      647.30     77.03 o 
  10   8  13      453.90      544.04    115.33 o 
  11   8  13      189.86      308.37     56.54 o 
  12   8  13       60.41      176.20     68.30 o 
  13   8  13      158.79       53.27     77.85 o 
  14   8  13     3640.95     3611.62     56.15 o 
  15   8  13     1154.57     1130.94     56.73 o 
  16   8  13     1360.49     1470.98     52.15 o 
  17   8  13     1781.65     1548.26     92.59 o 
  18   8  13      241.08      304.78     51.91 o 
  19   8  13      358.42      469.35     63.17 o 
   1   9  13     7708.34     7324.01    150.14 o 
   2   9  13     1529.95     1451.69     95.66 o 
   3   9  13      789.40      963.19    136.88 o 
   4   9  13      484.07      688.05    100.76 o 
   5   9  13      997.83     1071.16     89.34 o 
   6   9  13        4.65      -58.74    100.43 o 
   7   9  13     1867.06     1901.88     72.98 o 
   8   9  13     1068.40     1039.31     78.08 o 
   9   9  13      161.33      305.12     75.45 o 
  10   9  13     3842.88     3822.42     64.86 o 
  11   9  13     8804.32     8947.04    173.69 o 
  12   9  13      109.60      213.98     60.19 o 
  13   9  13     2837.98     3090.80    103.27 o 
  14   9  13      628.29      583.98     57.08 o 
  15   9  13      677.89      687.14     54.59 o 
  16   9  13      103.67      167.15     59.59 o 
  17   9  13       56.38       47.67     54.18 o 
  18   9  13       80.20      133.54     53.83 o 
  19   9  13      217.77      316.34     51.57 o 
   0  10  13    16473.99    17053.74    153.99 o 
   1  10  13      248.72      324.20     73.92 o 
   2  10  13     1941.32     2253.48    136.88 o 
   3  10  13      350.10      465.46     78.96 o 
   4  10  13     1949.50     1991.29     95.04 o 
   5  10  13       72.86      222.89    102.60 o 
   6  10  13     1367.50     1172.37    252.43 o 
   7  10  13      193.38      215.56     97.15 o 
   8  10  13     1745.22     1838.90     78.49 o 
   9  10  13      970.37      864.97     61.07 o 
  10  10  13     2747.21     2739.04     60.69 o 
  11  10  13       93.21      227.63     69.92 o 
  12  10  13     6944.69     6764.04     84.80 o 
  13  10  13       77.27      259.98     52.78 o 
  14  10  13       51.54      115.64     64.58 o 
  15  10  13      172.06      243.27     84.34 o 
  16  10  13      274.64      301.44     54.98 o 
  17  10  13        7.04       28.23     57.59 o 
  18  10  13      103.99      100.26     54.09 o 
   1  11  13      657.75      843.79    233.56 o 
   2  11  13      232.14      269.86     78.46 o 
   3  11  13     6364.02     6627.76     86.77 o 
   4  11  13     1243.72     1225.89    105.65 o 
   5  11  13     2763.21     2916.99    105.92 o 
   6  11  13     1471.58     1518.89    102.73 o 
   7  11  13     5423.06     5260.59    164.68 o 
   8  11  13       37.99       88.70     66.08 o 
   9  11  13     3702.38     3832.16     71.06 o 
  10  11  13       15.44       -5.71     59.47 o 
  11  11  13        9.25      113.91     68.35 o 
  12  11  13       53.59      193.32     60.88 o 
  13  11  13      515.14      507.93     52.71 o 
  14  11  13      399.47      496.58     64.82 o 
  15  11  13     3201.17     2946.24    129.68 o 
  16  11  13     1054.36      874.55     82.67 o 
  17  11  13      131.29      238.13     53.76 o 
   0  12  13     1370.20     1330.29    120.78 o 
   1  12  13      355.30      322.09     83.71 o 
   2  12  13        2.95      125.73     69.46 o 
   3  12  13        1.24       39.78     84.78 o 
   4  12  13     1812.86     1892.58     88.98 o 
   5  12  13      317.71      427.53     78.20 o 
   6  12  13      212.92      310.70     72.63 o 
   7  12  13       51.94      211.01     99.08 o 
   8  12  13     2083.36     2180.21     77.27 o 
   9  12  13      510.16      555.58     61.98 o 
  10  12  13       10.49       19.52     58.46 o 
  11  12  13      312.09      382.97     58.59 o 
  12  12  13      926.32      862.22     78.55 o 
  13  12  13      486.60      576.08     55.98 o 
  14  12  13      391.17      507.29    107.47 o 
  15  12  13       10.71      159.23     53.82 o 
  16  12  13      374.68      338.17     64.16 o 
  17  12  13       90.40       92.61     65.67 o 
   1  13  13     7300.40     7548.86    236.71 o 
   2  13  13      802.01      946.93     85.18 o 
   3  13  13        4.40        9.69    132.58 o 
   4  13  13      518.67      688.03     76.46 o 
   5  13  13      266.47      217.15     75.29 o 
   6  13  13      172.73      271.14     68.15 o 
   7  13  13      271.95      375.48     61.54 o 
   8  13  13     1166.72     1321.19     62.45 o 
   9  13  13      241.16      387.65     65.27 o 
  10  13  13        7.89       87.04     58.74 o 
  11  13  13     4461.60     4168.75    174.64 o 
  12  13  13       15.77      202.46     61.79 o 
  13  13  13      905.91      777.68     82.35 o 
  14  13  13      570.58      616.63     52.50 o 
  15  13  13       17.85       15.15     51.11 o 
  16  13  13      253.31      236.52     68.36 o 
   0  14  13       17.49      142.04    117.38 o 
   1  14  13       38.09       29.25     85.23 o 
   2  14  13      309.29      246.25     82.58 o 
   3  14  13       21.65      -57.63     76.72 o 
   4  14  13     3829.12     3746.70     82.80 o 
   5  14  13     1184.32     1184.85     70.29 o 
   6  14  13      344.86      320.39     63.00 o 
   7  14  13      771.50      679.81     61.16 o 
   8  14  13     2640.63     2551.94    116.51 o 
   9  14  13      319.77      262.13    111.24 o 
  10  14  13       96.43      186.59     60.21 o 
  11  14  13        4.48      -72.79     72.79 o 
  12  14  13       99.93      188.75     71.32 o 
  13  14  13      163.90      118.26     64.05 o 
  14  14  13      267.81      267.07     61.57 o 
  15  14  13       65.07       73.67     51.95 o 
   1  15  13      296.08      323.32     82.24 o 
   2  15  13      166.74      165.20     73.08 o 
   3  15  13      633.54      537.82     81.53 o 
   4  15  13      446.78      490.87     75.70 o 
   5  15  13      575.35      495.13     62.15 o 
   6  15  13      659.20      687.98     76.79 o 
   7  15  13      692.28      670.14     72.45 o 
   8  15  13       53.28      192.92     74.56 o 
   9  15  13     1722.05     1572.17     92.31 o 
  10  15  13      521.26      552.77     64.40 o 
  11  15  13       52.20      104.85     77.11 o 
  12  15  13       41.84       68.04     80.89 o 
  13  15  13      174.08      173.56     62.06 o 
  14  15  13        0.05       81.68    105.43 o 
   0  16  13     1338.95     1120.69    119.39 o 
   1  16  13      522.90      442.95    109.01 o 
   2  16  13      927.97      684.90    116.25 o 
   3  16  13      120.10      393.65    111.47 o 
   4  16  13        9.66       99.23     69.69 o 
   5  16  13      651.28      780.98     68.95 o 
   6  16  13       21.68       63.02     68.09 o 
   7  16  13      409.87      478.53     71.59 o 
   8  16  13        2.01       69.27     78.53 o 
   9  16  13      101.04      214.85     63.21 o 
  10  16  13      267.13      389.46     78.26 o 
  11  16  13        3.89       20.35     65.16 o 
  12  16  13      627.91      503.08     81.24 o 
  13  16  13        1.86      -47.54     67.78 o 
   1  17  13      205.42      200.25     73.31 o 
   2  17  13      206.05      279.57    194.56 o 
   3  17  13       30.08      108.21     89.89 o 
   4  17  13        0.94       66.90     80.97 o 
   5  17  13       59.05      -31.67     67.30 o 
   6  17  13        3.11       94.97     66.12 o 
   7  17  13      234.06      265.62     60.54 o 
   8  17  13        0.80      111.39     65.46 o 
   9  17  13        3.45       48.38     58.87 o 
  10  17  13        1.53       72.09     73.18 o 
  11  17  13      271.43      179.37     78.41 o 
   0  18  13     1265.16     1017.41    113.73 o 
   1  18  13      142.66      114.97    155.25 o 
   2  18  13      378.57      452.78     81.17 o 
   3  18  13      606.87      737.42    113.16 o 
   4  18  13        4.41      185.02     80.85 o 
   5  18  13      259.88      340.50     68.42 o 
   6  18  13        5.95       95.29    103.99 o 
   7  18  13       83.66      241.51     67.23 o 
   8  18  13       29.37       -3.71     65.92 o 
   9  18  13      213.95      290.69     57.39 o 
  10  18  13      291.06      330.59     63.62 o 
   1  19  13        1.24       41.92     89.01 o 
   2  19  13       63.96       30.12     70.97 o 
   3  19  13       36.94      127.58     78.90 o 
   4  19  13        5.75      341.54     78.13 o 
   5  19  13       11.76      138.65     72.45 o 
   6  19  13       54.91       40.27    123.95 o 
   7  19  13      326.79      374.90     67.16 o 
   0  20  13      245.78      181.79    112.47 o 
   1  20  13       23.27      135.92     73.29 o 
   2  20  13      260.07      286.54     75.40 o 
   3  20  13       31.15      142.60     74.48 o 
   4  20  13      614.16      305.58     93.98 o 
   0   0  14    18579.81    18499.27    175.88 o 
   1   0  14    14093.92    14164.28    286.09 o 
   2   0  14      414.39      484.57    125.68 o 
   3   0  14     7956.25     8020.08    122.72 o 
   4   0  14    19417.33    18619.97    129.84 o 
   5   0  14       61.06      -12.22    102.91 o 
   6   0  14     1323.16     1488.87     98.57 o 
   7   0  14      282.63      275.75     95.55 o 
   8   0  14     4996.35     5507.35    105.46 o 
   9   0  14    10537.78    10684.03    111.70 o 
  10   0  14     6244.20     5852.91    105.73 o 
  11   0  14      418.12      547.26    106.68 o 
  12   0  14      477.90      333.69     95.61 o 
  13   0  14     4129.57     4247.82    121.14 o 
  14   0  14     4167.74     4074.32     82.78 o 
  15   0  14     2735.37     2697.83     80.24 o 
  16   0  14     2019.70     1860.55     78.02 o 
  17   0  14      136.66      181.00     76.25 o 
  18   0  14      783.60      918.58     76.64 o 
  19   0  14      125.15      125.67     70.07 o 
  20   0  14       82.60       81.62     74.60 o 
   1   1  14     4082.64     4049.95     87.66 o 
   2   1  14     1103.59     1097.69     70.56 o 
   3   1  14     2024.95     2277.80     77.53 o 
   4   1  14      308.79      380.21     74.90 o 
   5   1  14     4699.06     4702.14    164.92 o 
   6   1  14     8241.85     8253.73     82.40 o 
   7   1  14     2540.80     2518.63     68.63 o 
   8   1  14       13.80       16.24     64.51 o 
   9   1  14     1468.42     1446.17     69.42 o 
  10   1  14     3498.41     3253.25     72.47 o 
  11   1  14     3098.17     3393.46     71.17 o 
  12   1  14     1566.44     1665.74     80.57 o 
  13   1  14       16.13      178.54     58.28 o 
  14   1  14     2222.08     2177.85     52.85 o 
  15   1  14      266.07      279.64     52.04 o 
  16   1  14     1048.29     1055.95     74.75 o 
  17   1  14        8.70       97.08     53.72 o 
  18   1  14      507.93      425.97     52.57 o 
  19   1  14      644.83      528.25     51.76 o 
  20   1  14      233.15      197.41     51.83 o 
   0   2  14      278.08      295.00     84.80 o 
   1   2  14       59.72       74.33     61.10 o 
   2   2  14     7621.64     7109.83     90.13 o 
   3   2  14      396.57      381.47     68.34 o 
   4   2  14     8064.18     7818.14     84.51 o 
   5   2  14     7561.34     7687.11     95.84 o 
   6   2  14      325.71      349.44     73.93 o 
   7   2  14     7921.71     7729.45     78.77 o 
   8   2  14     1110.23     1058.96     68.45 o 
   9   2  14      760.56      844.56     85.29 o 
  10   2  14     1229.01     1381.08     68.96 o 
  11   2  14        2.14       81.55     65.69 o 
  12   2  14     9431.17     9295.89     77.25 o 
  13   2  14     1104.29     1119.68     64.71 o 
  14   2  14        5.22      117.22     53.18 o 
  15   2  14      175.50      216.54     54.16 o 
  16   2  14        1.98      109.99     50.94 o 
  17   2  14     2969.78     2973.43    114.86 o 
  18   2  14      582.85      482.70     53.69 o 
  19   2  14      105.55       83.83     52.25 o 
  20   2  14      110.77      161.45     48.42 o 
   1   3  14      894.51      844.95     62.89 o 
   2   3  14     6747.29     6719.96     86.89 o 
   3   3  14     2116.55     2022.13     86.66 o 
   4   3  14     1568.93     1549.15     72.94 o 
   5   3  14     2353.77     2397.22     77.63 o 
   6   3  14      623.00      503.79     71.59 o 
   7   3  14      526.00      735.50     68.33 o 
   8   3  14     2871.82     2865.04     74.42 o 
   9   3  14     2701.57     2776.02     71.92 o 
  10   3  14     4718.78     4996.99     73.61 o 
  11   3  14      734.63      752.23     67.09 o 
  12   3  14      775.04      861.18     67.27 o 
  13   3  14      134.16      202.20     62.97 o 
  14   3  14     3657.89     3763.08     61.07 o 
  15   3  14     2516.87     2564.42     57.13 o 
  16   3  14        9.34      138.26     51.47 o 
  17   3  14        7.51      103.34     54.55 o 
  18   3  14      103.79      120.07     53.71 o 
  19   3  14      128.17       85.22     53.04 o 
  20   3  14      935.59      726.73     51.84 o 
   0   4  14     1083.10     1121.52     87.66 o 
   1   4  14      536.47      619.32     67.74 o 
   2   4  14       42.69       92.61     76.46 o 
   3   4  14     2786.04     2733.91     82.20 o 
   4   4  14     2670.20     2914.81     83.00 o 
   5   4  14      160.95      343.25     72.75 o 
   6   4  14       54.55      108.93     74.35 o 
   7   4  14      188.49      244.11     71.72 o 
   8   4  14     1498.52     1548.24     72.32 o 
   9   4  14     2066.52     2155.90     85.62 o 
  10   4  14       86.37      206.67     71.44 o 
  11   4  14     1043.59     1121.83     70.27 o 
  12   4  14       62.83      121.74     70.72 o 
  13   4  14     1898.29     2062.75     62.75 o 
  14   4  14     1562.12     1650.59     68.65 o 
  15   4  14       52.67       75.18     55.16 o 
  16   4  14      807.45      841.52     55.11 o 
  17   4  14       72.43      154.72     53.33 o 
  18   4  14        3.07       67.86     53.02 o 
  19   4  14       67.51      259.72     77.00 o 
  20   4  14      217.17      224.36     53.16 o 
   1   5  14     9481.90     9748.53     79.03 o 
   2   5  14     1747.46     1974.26     71.32 o 
   3   5  14     4515.78     4648.72    102.80 o 
   4   5  14     2678.52     2754.23     87.24 o 
   5   5  14       74.78      109.91     69.27 o 
   6   5  14     5935.56     5809.05     76.73 o 
   7   5  14      656.11      857.63     73.65 o 
   8   5  14      407.52      345.59     71.35 o 
   9   5  14      346.84      394.30     78.63 o 
  10   5  14      609.34      686.60     69.62 o 
  11   5  14     7838.61     7779.53     78.05 o 
  12   5  14        0.84      -29.56     72.94 o 
  13   5  14     1190.91     1239.92     59.13 o 
  14   5  14      245.47      271.72     56.66 o 
  15   5  14       51.97      126.85     58.07 o 
  16   5  14     1202.07     1158.85     58.88 o 
  17   5  14        9.16       89.56     51.81 o 
  18   5  14     1268.60     1056.16     57.97 o 
  19   5  14       81.80      128.13     51.69 o 
   0   6  14     5573.51     5486.28    103.74 o 
   1   6  14     1321.81     1472.55     72.47 o 
   2   6  14       15.12      210.79     71.71 o 
   3   6  14     2175.72     2218.87     93.94 o 
   4   6  14      169.89      405.06     99.79 o 
   5   6  14       70.93       90.23     94.27 o 
   6   6  14        6.84       41.00     75.25 o 
   7   6  14      108.14      343.58     75.83 o 
   8   6  14      951.09      922.69     76.47 o 
   9   6  14      864.52      949.22    131.63 o 
  10   6  14     1027.66     1163.57    116.11 o 
  11   6  14      231.48      211.41     68.86 o 
  12   6  14      627.76      664.41     67.64 o 
  13   6  14      225.13      401.86     58.07 o 
  14   6  14      140.95      182.82     58.65 o 
  15   6  14       35.58      190.77     64.27 o 
  16   6  14       63.86       69.56     56.32 o 
  17   6  14      541.63      405.20     63.06 o 
  18   6  14      376.52      342.62     51.29 o 
  19   6  14        1.89       65.10     52.63 o 
   1   7  14     1588.28     1737.77     75.63 o 
   2   7  14      404.36      449.07     80.31 o 
   3   7  14     1754.31     1781.22     80.40 o 
   4   7  14     1244.52     1086.87    124.11 o 
   5   7  14      544.47      679.07     96.35 o 
   6   7  14      617.47      869.82     77.27 o 
   7   7  14      346.00      626.32     86.24 o 
   8   7  14      128.83      162.38     75.02 o 
   9   7  14     2015.73     2010.82     83.10 o 
  10   7  14     1236.24     1357.83     83.11 o 
  11   7  14      564.42      639.70     66.70 o 
  12   7  14       22.13      151.46    137.18 o 
  13   7  14      301.26      353.08     62.34 o 
  14   7  14       88.73      192.59     61.01 o 
  15   7  14     1884.29     1772.92     58.69 o 
  16   7  14      606.03      688.22     83.23 o 
  17   7  14        2.47      232.07     91.00 o 
  18   7  14        4.32       25.22     55.74 o 
  19   7  14      225.02      264.54     56.02 o 
   0   8  14       54.87      -23.69    125.71 o 
   1   8  14     1092.95      998.39     82.93 o 
   2   8  14      320.17      425.97     73.35 o 
   3   8  14        1.14      163.85     76.30 o 
   4   8  14       76.27       52.61    128.70 o 
   5   8  14     1197.48     1143.28    103.72 o 
   6   8  14       35.85      101.34    102.28 o 
   7   8  14      559.87      770.85    150.73 o 
   8   8  14     1244.26     1289.21     97.28 o 
   9   8  14      324.83      254.18     65.88 o 
  10   8  14      761.74      837.69     75.30 o 
  11   8  14        0.12      133.02     75.57 o 
  12   8  14      506.13      486.40     81.09 o 
  13   8  14        4.15       80.11     63.13 o 
  14   8  14       67.30      161.66     67.68 o 
  15   8  14       11.75      -15.11     97.27 o 
  16   8  14      261.10      257.00     86.36 o 
  17   8  14      360.13      423.01     59.87 o 
  18   8  14        2.32       81.21     59.62 o 
   1   9  14      343.72      569.36     81.36 o 
   2   9  14      375.04      550.60     80.52 o 
   3   9  14       98.24       56.68     98.85 o 
   4   9  14      431.34      323.14    121.95 o 
   5   9  14       63.36      227.88    101.44 o 
   6   9  14       37.35       65.89     96.24 o 
   7   9  14      594.65      573.94    119.68 o 
   8   9  14      558.85      596.17     67.33 o 
   9   9  14      193.92      289.59     77.51 o 
  10   9  14      496.20      505.53     71.06 o 
  11   9  14       93.43      278.48     73.42 o 
  12   9  14       10.16      173.69     69.89 o 
  13   9  14      624.69      528.12     75.17 o 
  14   9  14      284.52      344.18     51.34 o 
  15   9  14      382.54      424.18     52.91 o 
  16   9  14      151.27      294.97     77.47 o 
  17   9  14        0.47       66.80     52.37 o 
  18   9  14      143.09      165.81     53.19 o 
   0  10  14      786.75      852.35    122.29 o 
   1  10  14       36.11      162.87     81.30 o 
   2  10  14     1575.24     1715.29     81.79 o 
   3  10  14      206.24      345.52     70.35 o 
   4  10  14       41.16      190.64     77.46 o 
   5  10  14      293.43      318.41    100.03 o 
   6  10  14      206.63      312.12     96.82 o 
   7  10  14      799.99      913.34     74.71 o 
   8  10  14      248.28      229.14     67.11 o 
   9  10  14       59.54      -73.56     73.56 o 
  10  10  14     1336.48     1347.86     74.51 o 
  11  10  14       17.69       61.91     72.43 o 
  12  10  14     1438.97     1444.85     77.48 o 
  13  10  14      100.49      205.52     63.36 o 
  14  10  14      386.75      437.14     55.44 o 
  15  10  14      332.17      287.36     54.15 o 
  16  10  14       73.30      267.32     72.65 o 
  17  10  14      666.25      551.43     85.58 o 
   1  11  14      772.10      833.13     93.92 o 
   2  11  14        5.31       57.60     77.77 o 
   3  11  14       45.98       72.56     82.77 o 
   4  11  14       89.49        3.79     81.96 o 
   5  11  14       30.08       27.21     76.74 o 
   6  11  14       54.71      247.23     99.68 o 
   7  11  14        1.71      144.45     94.73 o 
   8  11  14      198.22      303.40     72.98 o 
   9  11  14      112.09      223.19     74.03 o 
  10  11  14      111.96      128.50    122.99 o 
  11  11  14      573.20      628.10     60.93 o 
  12  11  14      108.17      220.68     98.89 o 
  13  11  14      400.20      377.99     61.70 o 
  14  11  14       15.54      154.96     62.26 o 
  15  11  14       35.38       80.81     54.09 o 
  16  11  14      221.02      106.27     55.90 o 
  17  11  14        1.33      247.15    137.76 o 
   0  12  14      722.21      723.52    118.51 o 
   1  12  14     2686.05     2572.53     79.50 o 
   2  12  14      898.00      928.70     84.01 o 
   3  12  14     1886.87     1919.18     88.90 o 
   4  12  14     1266.87     1239.25     77.60 o 
   5  12  14        0.79      130.39     74.86 o 
   6  12  14      900.71      875.78     84.53 o 
   7  12  14        6.03       45.97    197.83 o 
   8  12  14     1614.17     1735.40     87.27 o 
   9  12  14     3173.30     3178.43     83.51 o 
  10  12  14     1056.17     1049.28    111.99 o 
  11  12  14      316.62      385.27     69.68 o 
  12  12  14       42.75      145.08     57.26 o 
  13  12  14      656.62      681.84    109.91 o 
  14  12  14     1205.24     1129.58    135.68 o 
  15  12  14      131.85      123.70     81.64 o 
  16  12  14      287.78      310.55     63.58 o 
   1  13  14      869.13      830.38     83.47 o 
   2  13  14     1212.48     1148.22     75.06 o 
   3  13  14      229.84      282.28     81.05 o 
   4  13  14      554.35      688.14     75.54 o 
   5  13  14       32.73      151.47     74.06 o 
   6  13  14      515.19      536.56     71.52 o 
   7  13  14      607.49      625.61     69.56 o 
   8  13  14        8.18       49.16     72.18 o 
   9  13  14      319.86      347.58     68.89 o 
  10  13  14     1237.13     1029.09     65.61 o 
  11  13  14      478.64      601.99    133.12 o 
  12  13  14       42.16      144.14     64.15 o 
  13  13  14        2.45       38.19     70.75 o 
  14  13  14       89.05      199.50     68.66 o 
  15  13  14      336.29      376.57    123.19 o 
   1  14  14      145.40      201.54    117.13 o 
   2  14  14     1670.64     1502.20     75.73 o 
   3  14  14      176.36      338.01     88.36 o 
   4  14  14       74.47      219.67     68.04 o 
   5  14  14     1425.52     1453.70     79.26 o 
   6  14  14       12.93      162.22     68.59 o 
   7  14  14     1890.59     1883.02     97.13 o 
   8  14  14       29.30      129.56     71.49 o 
   9  14  14       53.60       73.40     60.41 o 
  10  14  14      593.75      620.74     76.19 o 
  11  14  14       48.36      241.72     74.67 o 
  12  14  14     2049.58     1670.62     66.57 o 
  13  14  14      165.17      359.22     71.78 o 
  14  14  14       71.22      256.32     73.33 o 
   1  15  14       99.25      193.09     80.86 o 
   2  15  14      668.28      482.47    113.23 o 
   3  15  14     1431.63     1319.85     97.63 o 
   4  15  14       53.73      196.21     77.09 o 
   5  15  14      631.03      412.95     95.59 o 
   6  15  14      730.12      993.73     76.17 o 
   7  15  14      676.15      764.07     72.94 o 
   8  15  14      193.70      213.01     60.08 o 
   9  15  14      468.03      471.00     64.69 o 
  10  15  14      878.08      768.61     65.77 o 
  11  15  14      166.06      242.35     75.02 o 
  12  15  14       74.01       89.87     70.91 o 
  13  15  14        4.21       34.27     72.79 o 
   0  16  14      121.63      225.32    116.37 o 
   1  16  14      547.21      639.37     72.78 o 
   2  16  14      425.47      411.10     87.63 o 
   3  16  14      998.01      850.55     77.87 o 
   4  16  14     1840.88     1327.79    121.78 o 
   5  16  14       62.33       27.70     69.29 o 
   6  16  14       35.54      171.12     73.79 o 
   7  16  14        6.56       28.63     93.75 o 
   8  16  14      535.79      466.17     81.74 o 
   9  16  14     1086.91     1125.30     63.95 o 
  10  16  14        1.26       59.96     59.31 o 
  11  16  14       94.86       94.97     56.93 o 
   1  17  14      902.30      875.54     83.07 o 
   2  17  14      596.57      413.94    122.73 o 
   3  17  14        3.37      -73.48     73.48 o 
   4  17  14      518.38      610.21     82.64 o 
   5  17  14      126.07      193.96     81.72 o 
   6  17  14     2658.69     1876.00    233.48 o 
   7  17  14      334.28      419.25     69.01 o 
   8  17  14       79.80      165.91     66.95 o 
   9  17  14        9.20      144.93     60.87 o 
  10  17  14      199.15      238.04     88.28 o 
   0  18  14      604.75      607.90    117.00 o 
   1  18  14      423.66      386.14    111.84 o 
   2  18  14       19.60      256.57     71.49 o 
   3  18  14       59.66     -108.09    109.89 o 
   4  18  14      360.93      273.53     71.74 o 
   5  18  14      667.50      672.76    151.72 o 
   6  18  14       90.28       29.45     92.28 o 
   7  18  14      493.04      441.96     75.14 o 
   8  18  14      620.86      385.63     74.19 o 
   1  19  14        4.07       49.50     75.61 o 
   2  19  14      849.88      502.71     82.34 o 
   3  19  14     1019.96      754.91     82.69 o 
   4  19  14      460.21      289.20    115.68 o 
   5  19  14      650.02      395.41     73.76 o 
   1   1  15      120.72      202.79     65.85 o 
   2   1  15     1607.06     1709.47     71.73 o 
   3   1  15       23.98       15.38     73.71 o 
   4   1  15     6381.03     6357.85    148.38 o 
   5   1  15       40.07       77.17     71.93 o 
   6   1  15     2076.60     2030.04     67.54 o 
   7   1  15      377.67      362.43     68.60 o 
   8   1  15     2347.65     2444.58     82.38 o 
   9   1  15       67.00      114.03     91.50 o 
  10   1  15     1879.72     1732.43     75.74 o 
  11   1  15       51.54      166.54     67.94 o 
  12   1  15      199.69      277.11     79.06 o 
  13   1  15       28.57      181.62     65.37 o 
  14   1  15     1875.88     1975.31     72.24 o 
  15   1  15      109.46      256.47     59.44 o 
  16   1  15      914.08      853.79     55.21 o 
  17   1  15       18.25       96.76     53.22 o 
  18   1  15      869.83      805.39     61.76 o 
  19   1  15      177.60      172.38     73.31 o 
   0   2  15       56.24      113.35     76.71 o 
   1   2  15     2748.45     2625.36     63.43 o 
   2   2  15      531.88      706.55     69.93 o 
   3   2  15     1822.38     1847.61     68.80 o 
   4   2  15       35.67      101.49     64.87 o 
   5   2  15     1436.49     1500.10     72.93 o 
   6   2  15      290.14      500.61     71.01 o 
   7   2  15     3354.53     3255.78     72.27 o 
   8   2  15      476.79      429.63     92.16 o 
   9   2  15      523.90      625.73     70.07 o 
  10   2  15      193.05      185.41     68.41 o 
  11   2  15      470.49      663.95     62.36 o 
  12   2  15       44.73       28.79     70.74 o 
  13   2  15       63.65      144.85     66.97 o 
  14   2  15      208.02      274.57     65.24 o 
  15   2  15       53.87       82.31     58.78 o 
  16   2  15        8.86      111.39     53.69 o 
  17   2  15      768.17      743.42     51.90 o 
  18   2  15       31.58       79.63     50.42 o 
  19   2  15      485.50      545.62     53.16 o 
   1   3  15     2311.07     2407.37     63.50 o 
   2   3  15       97.55      188.69     74.09 o 
   3   3  15       57.24       12.68     62.70 o 
   4   3  15      291.40      494.52     71.23 o 
   5   3  15      239.75      361.41     66.35 o 
   6   3  15     8276.14     8700.96     85.46 o 
   7   3  15      301.88      447.78     69.32 o 
   8   3  15     2497.19     2284.49     71.05 o 
   9   3  15       30.67       51.24     69.27 o 
  10   3  15       16.29      129.52     69.06 o 
  11   3  15       65.02      208.03     67.60 o 
  12   3  15        3.79      102.49     82.65 o 
  13   3  15       60.22      131.46     64.40 o 
  14   3  15      110.77      105.40     65.94 o 
  15   3  15      447.45      414.91     57.69 o 
  16   3  15     2736.69     2613.83     73.40 o 
  17   3  15       10.73      119.37     57.27 o 
  18   3  15      995.47      840.25     54.24 o 
  19   3  15       63.29      160.19     53.05 o 
   0   4  15      895.29      964.58     83.72 o 
   1   4  15     8889.90     8645.29     78.61 o 
   2   4  15      108.88      132.58     61.94 o 
   3   4  15     4984.43     5096.34     82.01 o 
   4   4  15      506.95      554.85     64.95 o 
   5   4  15      723.17      651.18     67.15 o 
   6   4  15      115.01      252.54     71.86 o 
   7   4  15       13.41      160.01     70.48 o 
   8   4  15      584.09      681.40     71.47 o 
   9   4  15    11854.44    11407.65    156.81 o 
  10   4  15      253.10      329.70     67.15 o 
  11   4  15      117.03      223.57     66.59 o 
  12   4  15      220.96      257.02     67.46 o 
  13   4  15     1543.89     1687.89     70.29 o 
  14   4  15        0.14      106.39     66.51 o 
  15   4  15      539.53      519.41     57.78 o 
  16   4  15      151.33      202.17     67.96 o 
  17   4  15       84.86      129.45     57.10 o 
  18   4  15        4.78      112.43     69.06 o 
  19   4  15      657.87      558.06     54.18 o 
   1   5  15      424.98      474.21     65.04 o 
   2   5  15     3336.07     3355.73     69.92 o 
   3   5  15       61.41      170.45     78.68 o 
   4   5  15      490.86      564.25     79.93 o 
   5   5  15      598.10      696.50     69.61 o 
   6   5  15     3125.75     3049.31     73.82 o 
   7   5  15      141.69      280.63     69.27 o 
   8   5  15      947.54     1029.72     80.90 o 
   9   5  15        2.67       14.51     68.53 o 
  10   5  15     2737.92     2896.20     74.25 o 
  11   5  15      376.73      551.94     68.35 o 
  12   5  15       13.51      167.00     66.33 o 
  13   5  15      317.60      410.30     67.56 o 
  14   5  15     1673.16     1693.75     63.84 o 
  15   5  15      270.15      323.35     60.77 o 
  16   5  15      212.27      159.25     57.08 o 
  17   5  15        0.91       46.85     58.36 o 
  18   5  15      101.53       50.08     56.00 o 
   0   6  15      398.33      438.18     87.34 o 
   1   6  15      294.91      402.79     69.00 o 
   2   6  15      840.75     1030.39     70.07 o 
   3   6  15      945.10      917.53     72.21 o 
   4   6  15      177.60      172.83     87.33 o 
   5   6  15     8950.04     9503.26     89.53 o 
   6   6  15       71.94      133.39     76.41 o 
   7   6  15    17484.65    16893.28    171.79 o 
   8   6  15     1253.26     1265.66     68.98 o 
   9   6  15      231.33      321.19     74.81 o 
  10   6  15        6.99      254.03    142.73 o 
  11   6  15      325.51      269.36     66.88 o 
  12   6  15        0.06       72.81     68.14 o 
  13   6  15     1701.09     1688.31     67.98 o 
  14   6  15       65.01       95.97     68.66 o 
  15   6  15     1049.96     1168.73     59.95 o 
  16   6  15       52.52      121.86     56.14 o 
  17   6  15     4468.67     3749.54     91.09 o 
  18   6  15        9.26       21.94     57.88 o 
   1   7  15        4.92       70.06     71.71 o 
   2   7  15     5799.03     6079.45     85.88 o 
   3   7  15        3.65       60.92     76.93 o 
   4   7  15        1.84      123.48    149.27 o 
   5   7  15       92.24       50.43    101.54 o 
   6   7  15     5129.28     4854.29     96.40 o 
   7   7  15      415.67      540.49     75.03 o 
   8   7  15     1613.23     1563.84     74.73 o 
   9   7  15      143.79       92.35     89.53 o 
  10   7  15     3691.38     3927.21     78.98 o 
  11   7  15       83.41      267.46     73.41 o 
  12   7  15     1362.55     1528.84     74.96 o 
  13   7  15        1.10      119.70     73.89 o 
  14   7  15     1438.95     1382.74     86.12 o 
  15   7  15      146.93      110.02     62.24 o 
  16   7  15      128.69       98.58     60.62 o 
  17   7  15        1.97       16.40     60.66 o 
  18   7  15      315.42      352.68     56.59 o 
   0   8  15     3813.75     3578.96    113.61 o 
   1   8  15     3495.76     3516.86    132.75 o 
   2   8  15      494.55      561.40     78.27 o 
   3   8  15     6282.86     6625.38     81.05 o 
   4   8  15       52.82      166.75     76.55 o 
   5   8  15      833.54      789.31     97.68 o 
   6   8  15     2703.36     2625.61     93.23 o 
   7   8  15       18.60      142.71     76.89 o 
   8   8  15      682.37      773.87     74.58 o 
   9   8  15     9841.79     9454.73    217.97 o 
  10   8  15      797.43      988.82     70.47 o 
  11   8  15      849.24      953.58     64.60 o 
  12   8  15     1058.32     1161.13    105.64 o 
  13   8  15     4245.59     4469.24     73.76 o 
  14   8  15       44.37      181.39     72.02 o 
  15   8  15     1628.70     1525.37     68.52 o 
  16   8  15       65.23      108.22     66.32 o 
  17   8  15       19.12       59.80     60.80 o 
   1   9  15       26.61      -27.90     77.15 o 
   2   9  15     3514.45     3799.76     85.47 o 
   3   9  15      154.69      228.47     77.95 o 
   4   9  15      291.65      427.40     76.11 o 
   5   9  15      186.05      153.58    173.68 o 
   6   9  15     6485.23     7158.94    203.68 o 
   7   9  15       25.82      -19.33     72.85 o 
   8   9  15      424.11      499.12    104.22 o 
   9   9  15       94.75      120.28     72.57 o 
  10   9  15     2134.99     2229.17     75.84 o 
  11   9  15      238.10      224.12     70.16 o 
  12   9  15     1674.80     1783.53     75.46 o 
  13   9  15       47.67       28.58     72.45 o 
  14   9  15      257.59      248.02     70.82 o 
  15   9  15        1.00       30.32     72.12 o 
  16   9  15     1018.97      911.60    115.74 o 
  17   9  15        2.83       -8.82     66.42 o 
   0  10  15      286.84      488.76    116.75 o 
   1  10  15     1478.95     1654.86    129.46 o 
   2  10  15      517.25      490.81     79.85 o 
   3  10  15      168.20      337.45     70.00 o 
   4  10  15        3.33      -41.91    156.42 o 
   5  10  15     4325.75     4588.92    113.68 o 
   6  10  15      151.86      156.88     84.18 o 
   7  10  15     3055.12     3035.74     77.88 o 
   8  10  15      438.60      553.74     73.53 o 
   9  10  15     1971.62     2105.33     75.83 o 
  10  10  15      165.33      346.59     73.24 o 
  11  10  15       65.55      105.40     73.24 o 
  12  10  15       44.44      136.28     87.96 o 
  13  10  15     1399.97     1180.98    174.28 o 
  14  10  15      196.57      168.50     73.49 o 
  15  10  15       11.52      146.93    103.43 o 
  16  10  15       67.56       12.20    112.47 o 
   1  11  15     1104.67      914.78    120.52 o 
   2  11  15     4264.20     4457.89     79.56 o 
   3  11  15      184.15      178.48     77.19 o 
   4  11  15     2582.38     2497.94     73.47 o 
   5  11  15        1.49       25.05     73.93 o 
   6  11  15       40.31      147.76     98.82 o 
   7  11  15        2.97      147.35     74.75 o 
   8  11  15     2043.45     2003.64     85.57 o 
   9  11  15        3.78       40.69     73.18 o 
  10  11  15     5611.71     5352.47    235.83 o 
  11  11  15      236.47      263.96     72.73 o 
  12  11  15      590.34      804.07    139.50 o 
  13  11  15       36.58       78.01     71.46 o 
  14  11  15     1768.11     1687.96     72.16 o 
  15  11  15       19.95       56.67    109.02 o 
   1  12  15      207.17      332.51    113.48 o 
   2  12  15       41.26      -10.66     80.71 o 
   3  12  15      730.98      965.88     74.29 o 
   4  12  15       35.62        0.43     69.90 o 
   5  12  15     1977.20     1809.73    103.78 o 
   6  12  15        9.83      -43.93     76.41 o 
   7  12  15      462.95      516.00     75.59 o 
   8  12  15      461.66      379.93     75.51 o 
   9  12  15     1325.44     1344.10     67.65 o 
  10  12  15       20.76      100.09     79.43 o 
  11  12  15      284.41      255.44     66.53 o 
  12  12  15        2.84       12.58     84.51 o 
  13  12  15      757.65      573.09    127.51 o 
  14  12  15        0.79       44.99     96.43 o 
  15  12  15       79.52      112.35    124.42 o 
   1  13  15        8.79       67.40     80.26 o 
   2  13  15      135.60      186.57     72.03 o 
   3  13  15      155.70      183.81     73.17 o 
   4  13  15     2986.88     2789.38     98.37 o 
   5  13  15      135.31      130.35    121.46 o 
   6  13  15     7995.28     8119.57    251.44 o 
   7  13  15       39.48       58.15    119.06 o 
   8  13  15      529.92      587.39     75.43 o 
   9  13  15      405.95      570.56     65.54 o 
  10  13  15      313.54      400.11     72.48 o 
  11  13  15       11.92      183.99     73.01 o 
  12  13  15       57.59      150.68     83.27 o 
  13  13  15       13.30      -17.86     62.83 o 
  14  13  15        9.20       19.48     88.17 o 
   1  14  15      141.02      194.00    113.98 o 
   2  14  15       30.45      261.17     82.92 o 
   3  14  15     1723.84     1553.16     76.62 o 
   4  14  15      168.17      298.73     70.53 o 
   5  14  15       81.84       50.95     91.45 o 
   6  14  15        2.75       96.26     95.53 o 
   7  14  15        3.67      151.30    173.55 o 
   8  14  15        0.75        0.21     64.71 o 
   9  14  15      846.08      785.72     63.12 o 
  10  14  15       76.55       80.65     67.49 o 
  11  14  15       84.27      350.51    133.53 o 
  12  14  15        0.47       96.89     72.69 o 
   1  15  15       15.96      145.79     73.48 o 
   2  15  15     1645.86     1589.67     73.50 o 
   3  15  15      212.49      187.51     72.45 o 
   4  15  15     1049.99      938.23    100.02 o 
   5  15  15       62.42      298.49    145.62 o 
   6  15  15       16.74       60.77     96.74 o 
   7  15  15       41.43       -0.14     73.78 o 
   8  15  15      309.94      362.45     60.42 o 
   9  15  15       23.98       17.60     69.59 o 
  10  15  15      764.47      691.21     56.61 o 
  11  15  15      228.84      159.01    110.90 o 
   0  16  15        3.06       97.12     95.36 o 
   1  16  15        0.42       62.62    133.61 o 
   2  16  15       42.88      188.22     80.77 o 
   3  16  15       70.94      186.07    114.23 o 
   4  16  15      123.62      -82.15    112.22 o 
   5  16  15     1578.80     1387.83    203.56 o 
   6  16  15      140.66      218.64     96.64 o 
   7  16  15      853.26      750.16     94.38 o 
   8  16  15      121.86       20.53     73.26 o 
   9  16  15       26.11       32.60    124.40 o 
  10  16  15       12.78      164.49    104.86 o 
   1  17  15       86.91       45.96     72.23 o 
   2  17  15      102.17      229.60     73.29 o 
   3  17  15        3.54      179.78    112.85 o 
   4  17  15       51.43      309.86    108.82 o 
   5  17  15       45.03      145.89     66.05 o 
   6  17  15      139.75      222.64     85.30 o 
   7  17  15        5.83       23.23     72.10 o 
   8  17  15      289.71      331.62     96.18 o 
   0  18  15        1.58       89.45    114.99 o 
   1  18  15       25.88       15.70    100.52 o 
   2  18  15        5.11     -103.73    103.73 o 
   3  18  15      424.46      406.66    181.16 o 
   4  18  15        2.25       20.60    110.71 o 
   5  18  15      504.63      327.17    120.40 o 
   0   0  16     4968.34     4970.87    100.67 o 
   1   0  16     1364.76     1462.34     95.82 o 
   2   0  16     3061.58     3213.74     99.14 o 
   3   0  16     1922.89     2031.86    134.43 o 
   4   0  16      420.13      516.34     95.18 o 
   5   0  16     1595.43     1613.95     96.52 o 
   6   0  16        2.93       67.91     94.33 o 
   7   0  16     3320.35     3542.61    329.55 o 
   8   0  16     1509.74     1349.01    183.93 o 
   9   0  16     1130.77     1247.84    103.21 o 
  10   0  16     1264.23     1122.10    113.73 o 
  11   0  16      238.74      376.03     96.61 o 
  12   0  16     1115.83     1136.80     94.72 o 
  13   0  16     1927.66     2025.48    100.53 o 
  14   0  16     1544.02     1570.39    309.49 o 
  15   0  16      301.31      432.99    141.22 o 
  16   0  16      365.72      383.23     92.55 o 
  17   0  16     1189.56     1192.20    145.12 o 
  18   0  16        4.43      -14.74     88.66 o 
   1   1  16     1456.67     1450.64     52.24 o 
   2   1  16     5292.99     5367.08     72.37 o 
   3   1  16      794.44      888.59     67.43 o 
   4   1  16       14.69       50.92     70.85 o 
   5   1  16      202.34      303.86     71.44 o 
   6   1  16     6690.04     7026.33     77.07 o 
   7   1  16      919.65      961.24     68.37 o 
   8   1  16      221.24      298.16     65.96 o 
   9   1  16       36.45      166.16     68.03 o 
  10   1  16     5976.34     5942.10     94.42 o 
  11   1  16     1979.04     2031.03     74.47 o 
  12   1  16     1723.51     1704.79     69.43 o 
  13   1  16        3.71       64.86     67.68 o 
  14   1  16     1685.21     1773.86     67.25 o 
  15   1  16        0.81       23.11     65.25 o 
  16   1  16      410.96      433.36     72.46 o 
  17   1  16       15.03      -64.45     64.45 o 
  18   1  16      502.81      290.70     58.85 o 
   0   2  16     6186.22     6072.82     85.43 o 
   1   2  16      953.41     1085.22     56.98 o 
   2   2  16     3362.88     3331.62     59.13 o 
   3   2  16     3183.27     3262.55     77.50 o 
   4   2  16        3.74       92.50    100.04 o 
   5   2  16     4432.32     4517.67    113.03 o 
   6   2  16      156.13       30.53     69.83 o 
   7   2  16     2374.31     2470.27     72.46 o 
   8   2  16       41.89       63.70     64.08 o 
   9   2  16     3211.72     3390.70     71.57 o 
  10   2  16     2982.08     3046.31     70.32 o 
  11   2  16      854.25      884.19     67.62 o 
  12   2  16     3179.56     3206.72    107.77 o 
  13   2  16     2547.81     2460.99     70.35 o 
  14   2  16      367.66      482.06     61.42 o 
  15   2  16       14.47       99.95     62.65 o 
  16   2  16        2.39       18.48     93.52 o 
  17   2  16     1265.45     1231.35    115.29 o 
  18   2  16       50.79       30.31     74.53 o 
   1   3  16     1889.28     2062.36     62.08 o 
   2   3  16     1877.61     2142.87     64.74 o 
   3   3  16      734.53      874.67     61.15 o 
   4   3  16      833.80      844.74     63.33 o 
   5   3  16      569.15      595.93     70.79 o 
   6   3  16     4459.60     4624.91     79.55 o 
   7   3  16      317.00      349.45     70.93 o 
   8   3  16       45.15      226.56     70.62 o 
   9   3  16     1502.35     1708.42     73.39 o 
  10   3  16     3283.68     3397.59     91.29 o 
  11   3  16      558.16      711.65     69.77 o 
  12   3  16       28.35       -9.30     66.20 o 
  13   3  16      501.36      449.98     65.52 o 
  14   3  16      428.90      550.22     61.78 o 
  15   3  16      499.22      554.91     63.51 o 
  16   3  16      746.42      715.51     65.48 o 
  17   3  16      112.94       76.39     62.52 o 
  18   3  16      770.45      694.96    102.89 o 
   0   4  16        2.54       94.72     81.57 o 
   1   4  16       21.51      149.78     57.06 o 
   2   4  16      586.90      590.92     63.14 o 
   3   4  16     4212.73     4141.76     89.38 o 
   4   4  16     4577.54     4634.35     70.33 o 
   5   4  16     2003.20     2082.17     65.31 o 
   6   4  16      475.18      475.77     67.38 o 
   7   4  16        5.38      190.70     72.87 o 
   8   4  16     1062.58     1248.79     73.26 o 
   9   4  16     1951.71     1878.60     84.87 o 
  10   4  16      126.11       97.54     65.52 o 
  11   4  16      856.09      968.43     66.99 o 
  12   4  16      176.04      290.00     69.29 o 
  13   4  16     1841.90     1717.69    105.41 o 
  14   4  16      739.53      789.67    122.85 o 
  15   4  16        2.56       62.21     64.18 o 
  16   4  16      235.04      221.42     64.12 o 
  17   4  16      357.22      281.21     64.13 o 
  18   4  16       22.90      -25.66    167.07 o 
   1   5  16     4404.22     4292.04     66.82 o 
   2   5  16     2087.73     2212.43     66.44 o 
   3   5  16     1344.01     1415.63     68.03 o 
   4   5  16     1277.04     1286.42     67.92 o 
   5   5  16      312.33      429.24     67.61 o 
   6   5  16     1115.49     1071.78     69.24 o 
   7   5  16        5.26      150.13     62.66 o 
   8   5  16       18.56       33.99     69.44 o 
   9   5  16      929.71     1202.78    132.72 o 
  10   5  16      830.53     1044.91     71.72 o 
  11   5  16     2067.68     2082.77     72.84 o 
  12   5  16     1197.15     1205.15     69.18 o 
  13   5  16     2398.58     2486.61     65.91 o 
  14   5  16     1276.15     1225.29     67.45 o 
  15   5  16       60.15      233.89     64.18 o 
  16   5  16        3.60       96.59     63.82 o 
  17   5  16      138.12      117.00     64.74 o 
   0   6  16        2.75      -59.46     89.26 o 
   1   6  16      748.53      721.47     62.78 o 
   2   6  16        0.89       81.66     66.52 o 
   3   6  16     3026.24     3101.55     74.93 o 
   4   6  16      249.89      221.38     85.13 o 
   5   6  16     1002.67     1081.17     75.79 o 
   6   6  16       40.22      -51.19     81.22 o 
   7   6  16       80.19       75.13     70.41 o 
   8   6  16      125.18       84.81     85.49 o 
   9   6  16      331.53      452.80     76.17 o 
  10   6  16        1.05       57.87     73.19 o 
  11   6  16       86.82      121.47     80.32 o 
  12   6  16        1.07       22.26    128.07 o 
  13   6  16     1357.82     1182.86     70.62 o 
  14   6  16       30.41      -35.68     77.07 o 
  15   6  16      185.32      288.93     66.52 o 
  16   6  16        0.78       45.57     65.69 o 
  17   6  16       20.34       69.98     67.30 o 
   1   7  16     2373.03     2394.36     69.50 o 
   2   7  16      438.12      531.26     74.35 o 
   3   7  16     1055.15      933.75     71.58 o 
   4   7  16      116.06      266.27     76.10 o 
   5   7  16     1258.40     1253.63     78.39 o 
   6   7  16      222.28      222.31     67.77 o 
   7   7  16      619.16      793.32     73.47 o 
   8   7  16      399.38      477.38     70.59 o 
   9   7  16      937.32      829.59     67.61 o 
  10   7  16      750.13      765.24     75.35 o 
  11   7  16     1492.71     1525.42     70.04 o 
  12   7  16       31.03      166.80     73.16 o 
  13   7  16     1371.54     1548.51     74.15 o 
  14   7  16      274.10      312.79     75.49 o 
  15   7  16      949.28      742.98     75.02 o 
  16   7  16        9.54      210.39    124.27 o 
   0   8  16      165.08      153.18     98.81 o 
   1   8  16      113.06      247.60     73.11 o 
   2   8  16      368.36      378.78     78.47 o 
   3   8  16       39.92      184.32     75.85 o 
   4   8  16      763.73      643.57     89.98 o 
   5   8  16      385.53      547.88    143.74 o 
   6   8  16      897.18      919.23     77.18 o 
   7   8  16      151.08      376.41    106.04 o 
   8   8  16       15.29      -67.71     67.71 o 
   9   8  16       88.70      161.57     75.03 o 
  10   8  16      255.85      309.61     70.45 o 
  11   8  16        7.07      168.91     73.38 o 
  12   8  16       77.61      200.49     72.62 o 
  13   8  16        0.96       20.51     68.28 o 
  14   8  16       66.74      322.57     69.88 o 
  15   8  16       58.58      164.30     69.15 o 
  16   8  16      124.95      128.00     69.41 o 
   1   9  16     1459.91     1614.73     76.89 o 
   2   9  16      702.87      783.63     78.04 o 
   3   9  16      716.99      868.43     78.61 o 
   4   9  16      205.93      400.70     77.08 o 
   5   9  16       17.51       33.23     74.82 o 
   6   9  16     2011.81     1821.09    103.29 o 
   7   9  16      138.98      270.54     78.03 o 
   8   9  16       59.02      103.79     73.57 o 
   9   9  16      609.26      628.79     74.19 o 
  10   9  16       19.93      142.65     98.78 o 
  11   9  16      857.57      804.16     76.90 o 
  12   9  16      284.84      265.82     67.15 o 
  13   9  16      669.84      732.96     70.93 o 
  14   9  16        0.07      116.49     70.97 o 
  15   9  16      287.52      147.56     97.35 o 
   0  10  16     1479.67     1491.07    122.03 o 
   1  10  16       79.01      226.64    120.27 o 
   2  10  16     1527.66     1701.57     81.37 o 
   3  10  16      462.92      348.28     77.43 o 
   4  10  16       12.69      -74.97     74.97 o 
   5  10  16       91.64      180.51     75.49 o 
   6  10  16      298.37      464.87     75.14 o 
   7  10  16        2.01      -23.56     74.28 o 
   8  10  16      534.19      580.10     91.27 o 
   9  10  16      125.58      195.79     73.64 o 
  10  10  16      666.16      643.32    108.40 o 
  11  10  16       34.70      399.18    131.19 o 
  12  10  16      500.76      510.79     73.26 o 
  13  10  16      207.97      186.16     72.22 o 
  14  10  16      913.03      729.15     83.16 o 
  15  10  16       15.20      -15.02     77.38 o 
   1  11  16      524.27      642.19     83.67 o 
   2  11  16       78.51      199.15     66.76 o 
   3  11  16       84.27      282.46     77.85 o 
   4  11  16        0.24      201.92     75.40 o 
   5  11  16        1.56       23.92     68.68 o 
   6  11  16      105.62      304.91     78.45 o 
   7  11  16       58.93      159.50     84.80 o 
   8  11  16        8.75       91.43     67.98 o 
   9  11  16      125.89       17.97     73.13 o 
  10  11  16     1839.52     1852.61     71.12 o 
  11  11  16       73.02      223.72     74.21 o 
  12  11  16      263.88      417.64     68.65 o 
  13  11  16      457.55      308.50     72.90 o 
  14  11  16       70.86      121.44    118.20 o 
   0  12  16      674.75      982.68    116.37 o 
   1  12  16      535.30      718.74     98.26 o 
   2  12  16     1210.13     1360.48    114.61 o 
   3  12  16     1022.97     1111.86    102.59 o 
   4  12  16     1409.47     1494.74     79.15 o 
   5  12  16      436.72      521.88     75.47 o 
   6  12  16        7.13      110.48     75.42 o 
   7  12  16        0.34      -24.15     58.07 o 
   8  12  16      157.92      381.25    166.40 o 
   9  12  16      252.10      293.08     72.00 o 
  10  12  16      546.80      373.32     74.01 o 
  11  12  16      109.93      230.10     72.55 o 
  12  12  16     1595.68     1556.98    122.34 o 
  13  12  16      189.72      147.50    111.03 o 
   1  13  16      252.76      370.50    114.99 o 
   2  13  16      254.78      315.65    114.23 o 
   3  13  16      180.93      -58.66     83.13 o 
   4  13  16      297.34      330.68     77.41 o 
   5  13  16       45.95       37.81     68.15 o 
   6  13  16     1293.28     1276.37     78.21 o 
   7  13  16      130.63      268.24     61.54 o 
   8  13  16      182.17      252.50     62.73 o 
   9  13  16      237.46      260.55     69.38 o 
  10  13  16      748.71      579.74     73.92 o 
  11  13  16       16.62       61.29     65.34 o 
  12  13  16      260.67      185.06     90.29 o 
   0  14  16     2282.05     2091.05    103.41 o 
   1  14  16      137.23      193.91    133.10 o 
   2  14  16      608.42      581.53    127.88 o 
   3  14  16      541.16      333.71     71.45 o 
   4  14  16        0.82       37.87    111.72 o 
   5  14  16     1911.78     1715.97    102.27 o 
   6  14  16        0.11       50.38     74.68 o 
   7  14  16      292.41      451.05    105.66 o 
   8  14  16       45.62       25.87     61.80 o 
   9  14  16      471.93      408.45     63.01 o 
  10  14  16      494.36      480.10     56.31 o 
  11  14  16      145.15      164.84     97.79 o 
   1  15  16       29.14      151.14    106.31 o 
   2  15  16     1909.40     1559.80    169.46 o 
   3  15  16      418.23      286.90     81.87 o 
   4  15  16        2.06       82.11     73.69 o 
   5  15  16      144.68      198.40     77.88 o 
   6  15  16      899.24      823.84     71.38 o 
   7  15  16      108.48       56.09     73.91 o 
   8  15  16      210.40      269.97     61.41 o 
   9  15  16       83.40       87.28     72.08 o 
   0  16  16       48.33      187.20    112.60 o 
   1  16  16       78.50      -59.07    165.00 o 
   2  16  16      625.91      643.61    110.08 o 
   3  16  16      278.18      340.02     71.46 o 
   4  16  16      629.93      437.53     64.18 o 
   5  16  16     1001.51      766.04     93.10 o 
   6  16  16        6.12      172.79    118.70 o 
   7  16  16      401.65      402.90    103.60 o 
   1  17  16     1087.76     1016.48    226.20 o 
   2  17  16      607.21      301.75     82.64 o 
   3  17  16       23.50      151.11    125.49 o 
   4  17  16       30.80      164.25    156.06 o 
   5  17  16        1.45       91.71    110.33 o 
   1   1  17      371.96      479.82     50.35 o 
   2   1  17       35.32       94.66     52.57 o 
   3   1  17     2385.67     2359.30     85.87 o 
   4   1  17     1132.28     1321.26     69.81 o 
   5   1  17      103.58      175.87     65.15 o 
   6   1  17     1347.85     1581.66    110.77 o 
   7   1  17     1196.73     1324.13     67.42 o 
   8   1  17      934.08     1025.35     67.94 o 
   9   1  17     1913.61     1741.95     67.82 o 
  10   1  17      280.76      291.42     64.49 o 
  11   1  17      628.89      767.60     66.53 o 
  12   1  17      209.34      277.63     65.71 o 
  13   1  17     1083.63      982.10     67.04 o 
  14   1  17      106.55      157.10     81.81 o 
  15   1  17      226.82      287.23     67.00 o 
  16   1  17      468.65      414.45     73.67 o 
  17   1  17      312.46      157.95     67.43 o 
   0   2  17     5824.82     5658.00     91.29 o 
   1   2  17      416.98      545.27     51.85 o 
   2   2  17      714.54      772.82     54.20 o 
   3   2  17       56.41      104.43     64.35 o 
   4   2  17       36.66      189.00     68.99 o 
   5   2  17      362.71      430.79     65.43 o 
   6   2  17        8.17       28.18     70.25 o 
   7   2  17       60.26      139.87     81.41 o 
   8   2  17      321.07      342.43     65.87 o 
   9   2  17     1321.61     1331.03     68.38 o 
  10   2  17       21.36      128.25     67.13 o 
  11   2  17       14.01       92.17     77.36 o 
  12   2  17      398.52      473.41     67.09 o 
  13   2  17      339.85      415.53     66.45 o 
  14   2  17        8.64      176.57     65.22 o 
  15   2  17      425.08      266.10     65.52 o 
  16   2  17       31.83      157.33     64.28 o 
  17   2  17       39.64       64.27     64.59 o 
   1   3  17     3176.98     3483.69     70.35 o 
   2   3  17     2652.93     2626.86     56.30 o 
   3   3  17       14.44      119.60     61.22 o 
   4   3  17      867.72     1041.50     60.94 o 
   5   3  17        2.39       -9.83     61.57 o 
   6   3  17      109.51      178.30     68.79 o 
   7   3  17      161.71      214.11     66.43 o 
   8   3  17      804.03      802.42     66.03 o 
   9   3  17       21.51       35.97     67.25 o 
  10   3  17      922.02      875.34     92.65 o 
  11   3  17      800.69      754.48     68.02 o 
  12   3  17       97.11      108.32     63.05 o 
  13   3  17      335.94      313.54     65.45 o 
  14   3  17      678.94      679.77     65.96 o 
  15   3  17       32.45      147.59     63.75 o 
  16   3  17       56.63       19.94     64.01 o 
  17   3  17        0.12      204.06    168.46 o 
   0   4  17       89.71      142.72     84.45 o 
   1   4  17       64.67       72.55     56.37 o 
   2   4  17     1180.21     1287.18     63.15 o 
   3   4  17       92.16      115.18     57.79 o 
   4   4  17     3606.52     3610.17     68.68 o 
   5   4  17     2158.03     2425.55     66.98 o 
   6   4  17      129.17      191.83     63.94 o 
   7   4  17     4039.92     4102.50     74.20 o 
   8   4  17     2466.73     2365.39    113.20 o 
   9   4  17       85.20      173.38     65.44 o 
  10   4  17      256.97      157.26     69.42 o 
  11   4  17       65.37      117.72     68.14 o 
  12   4  17      100.99      144.13     67.57 o 
  13   4  17        7.88        5.54     67.18 o 
  14   4  17      739.63      788.18     68.47 o 
  15   4  17      215.01      282.62     67.39 o 
  16   4  17      311.10      297.23     63.58 o 
   1   5  17     1836.45     1769.92     60.99 o 
   2   5  17      132.30      321.52     76.16 o 
   3   5  17      872.90      962.04     65.40 o 
   4   5  17      949.12     1067.36     66.99 o 
   5   5  17      801.46     1001.77     69.47 o 
   6   5  17     2535.64     2641.44     72.06 o 
   7   5  17     1004.58     1120.58     69.05 o 
   8   5  17       17.16      128.05     65.92 o 
   9   5  17      194.04      260.55     70.62 o 
  10   5  17      526.84      613.85     71.09 o 
  11   5  17      476.09      575.08     67.80 o 
  12   5  17        9.21      128.21     70.06 o 
  13   5  17        9.23       71.99     68.39 o 
  14   5  17       33.65       86.68     66.02 o 
  15   5  17      568.31      467.60     63.82 o 
  16   5  17      382.11      388.07     60.90 o 
   0   6  17     6045.17     6290.09    222.62 o 
   1   6  17     2364.31     2481.89     63.74 o 
   2   6  17      297.54      388.02     66.86 o 
   3   6  17     2728.64     2801.40     71.46 o 
   4   6  17      342.48      473.86     61.52 o 
   5   6  17      144.78      261.00     78.38 o 
   6   6  17      678.11      738.86     73.81 o 
   7   6  17      159.66      260.68     73.07 o 
   8   6  17       10.18       89.00     73.22 o 
   9   6  17     2812.84     2841.08     77.50 o 
  10   6  17      831.39      649.32     74.34 o 
  11   6  17      412.74      374.55     70.72 o 
  12   6  17     1344.46     1337.51     99.77 o 
  13   6  17     1728.20     1608.83     71.84 o 
  14   6  17       54.41       -9.06     71.80 o 
  15   6  17      609.90      629.09     74.80 o 
   1   7  17       66.35      471.56    164.98 o 
   2   7  17      859.47      993.06     77.88 o 
   3   7  17     1507.86     1664.79     77.72 o 
   4   7  17        1.16       72.38    105.10 o 
   5   7  17     1183.57     1317.74     79.72 o 
   6   7  17      828.82      968.47     97.56 o 
   7   7  17     2497.92     2340.36     76.34 o 
   8   7  17        2.17      186.48     87.41 o 
   9   7  17        9.71       42.13     83.42 o 
  10   7  17      624.25      738.17     76.89 o 
  11   7  17      157.22      155.83     73.12 o 
  12   7  17      203.19      219.52     72.22 o 
  13   7  17       13.33      -34.45    122.40 o 
  14   7  17      710.61      575.50     76.58 o 
  15   7  17     1025.59      921.53     95.99 o 
   0   8  17      321.29      333.72     97.76 o 
   1   8  17      376.83      398.86     73.79 o 
   2   8  17      552.45      609.23     74.21 o 
   3   8  17       15.60        3.00     75.80 o 
   4   8  17     3652.81     3833.83     80.83 o 
   5   8  17     3157.34     3005.73     67.36 o 
   6   8  17       43.34        2.60     67.13 o 
   7   8  17     2093.71     2145.51    134.18 o 
   8   8  17     2383.53     2410.35    119.38 o 
   9   8  17      426.60      487.92     72.81 o 
  10   8  17      249.80      332.70     64.40 o 
  11   8  17        3.61      -14.37     73.16 o 
  12   8  17      190.06      218.38     74.97 o 
  13   8  17      252.04       57.91     68.81 o 
  14   8  17      316.61      369.04     72.82 o 
  15   8  17        6.15      249.49     69.03 o 
   1   9  17      970.47     1271.30     78.18 o 
   2   9  17     4941.19     5036.88     94.64 o 
   3   9  17     1117.67     1317.69    137.11 o 
   4   9  17     1055.56     1025.83     78.43 o 
   5   9  17      493.77      465.99    103.49 o 
   6   9  17      165.56      124.37     57.68 o 
   7   9  17      769.10      850.97     82.76 o 
   8   9  17      259.91      248.50     73.65 o 
   9   9  17      298.48      269.61     75.30 o 
  10   9  17     1754.21     1742.53    126.63 o 
  11   9  17     1642.55     1773.97    110.11 o 
  12   9  17      274.77      348.46     91.78 o 
  13   9  17     1238.49     1038.04     88.16 o 
  14   9  17     1405.81     1271.03     80.71 o 
   0  10  17     2443.86     2283.41    122.16 o 
   1  10  17     1651.33     1702.36     77.75 o 
   2  10  17       87.90      115.65     75.32 o 
   3  10  17      746.72      738.42     76.95 o 
   4  10  17      581.66      869.21     71.69 o 
   5  10  17      116.04      245.72     75.90 o 
   6  10  17       28.34        9.06     63.29 o 
   7  10  17       69.67      182.72     87.99 o 
   8  10  17     1639.05     1404.43     75.91 o 
   9  10  17      915.48      906.82     74.83 o 
  10  10  17     1503.15     1284.73     76.42 o 
  11  10  17      146.63      316.88     99.72 o 
  12  10  17     1275.94     1153.90     83.24 o 
  13  10  17      423.35      322.28     77.47 o 
   1  11  17       25.02      -87.12     87.12 o 
   2  11  17      384.06      637.44    131.78 o 
   3  11  17     1563.88     1749.16     81.81 o 
   4  11  17     1488.43     1482.01     91.24 o 
   5  11  17      568.07      502.88     75.27 o 
   6  11  17     5102.97     4809.95     70.37 o 
   7  11  17     1581.42     1671.10    129.55 o 
   8  11  17      145.69       47.88     79.85 o 
   9  11  17      549.37      533.55     72.88 o 
  10  11  17      175.87      308.99     73.52 o 
  11  11  17      201.13      187.51     98.85 o 
  12  11  17       19.90       13.99     82.03 o 
   0  12  17      950.02      821.52    118.39 o 
   1  12  17      358.61      341.99     73.68 o 
   2  12  17       24.95      177.13     82.20 o 
   3  12  17        4.36      113.07     81.50 o 
   4  12  17      288.52      437.71    150.73 o 
   5  12  17      845.37      820.62     77.14 o 
   6  12  17        1.55      -38.40     74.66 o 
   7  12  17      659.07      586.44     59.17 o 
   8  12  17     1404.66     1225.08     68.02 o 
   9  12  17      204.11      292.54    126.12 o 
  10  12  17       95.19       27.46    123.86 o 
  11  12  17       17.88       25.58     73.23 o 
   1  13  17     1169.76     1041.19     76.51 o 
   2  13  17     1173.42      866.43    100.02 o 
   3  13  17       43.65       99.39    113.60 o 
   4  13  17      330.07      287.68    106.09 o 
   5  13  17       25.54       23.49     76.96 o 
   6  13  17        0.60      239.01     99.09 o 
   7  13  17       49.23       98.35     71.04 o 
   8  13  17      711.79      438.33     61.67 o 
   9  13  17      374.77      478.89     70.29 o 
  10  13  17      375.00      421.22     70.21 o 
   0  14  17      219.94       93.60    112.85 o 
   1  14  17      651.84      612.76     73.44 o 
   2  14  17       58.26      173.48     71.66 o 
   3  14  17       21.75      146.39     70.67 o 
   4  14  17      143.09      181.84    106.68 o 
   5  14  17      278.29      217.81    125.68 o 
   6  14  17        4.53      -11.33     81.67 o 
   7  14  17      476.18      363.95     56.22 o 
   8  14  17      266.00      288.41     58.19 o 
   9  14  17      232.08      168.37     62.64 o 
   1  15  17       99.52       97.25    112.35 o 
   2  15  17       36.09      262.06    113.86 o 
   3  15  17      119.78      119.40     68.96 o 
   4  15  17      454.94      410.38    113.86 o 
   5  15  17       72.34       59.76    114.86 o 
   6  15  17      798.36      602.46     77.73 o 
   7  15  17        2.80       64.70     68.07 o 
   0  16  17      687.05      678.61     99.89 o 
   1  16  17      340.52      193.39    100.52 o 
   2  16  17      166.22      184.69     82.15 o 
   3  16  17       39.06      141.87     71.52 o 
   4  16  17       16.03       68.31    110.96 o 
   0   0  18     9559.75     9162.31    114.67 o 
   1   0  18      570.96      699.30     66.62 o 
   2   0  18      567.66      575.05     80.32 o 
   3   0  18       11.33      106.79     91.21 o 
   4   0  18     1778.07     1894.33    101.17 o 
   5   0  18     1397.36     1533.46     93.46 o 
   6   0  18     2091.21     2040.88     95.01 o 
   7   0  18     1333.11     1124.58     98.67 o 
   8   0  18     1057.13     1089.17     98.58 o 
   9   0  18      269.26      410.22    112.98 o 
  10   0  18     1546.85     1598.35    246.39 o 
  11   0  18       44.83       68.79     91.74 o 
  12   0  18     3700.22     3735.12    224.63 o 
  13   0  18      111.45      125.70     92.88 o 
  14   0  18      286.61      158.56     95.63 o 
  15   0  18      297.44      454.05    112.22 o 
   1   1  18      780.46      931.94     51.78 o 
   2   1  18      861.44      769.95     51.28 o 
   3   1  18     3173.96     3198.36     69.87 o 
   4   1  18       55.62       47.13     66.06 o 
   5   1  18      337.13      232.03     68.54 o 
   6   1  18       25.37       22.04     75.79 o 
   7   1  18     2573.86     2579.83     72.24 o 
   8   1  18       24.17       28.38     65.28 o 
   9   1  18     1237.48     1319.61     72.93 o 
  10   1  18      598.41      604.79     65.73 o 
  11   1  18      594.17      639.65     65.36 o 
  12   1  18       51.04      116.18     68.96 o 
  13   1  18       39.70       63.78     65.50 o 
  14   1  18       55.29      144.66     65.70 o 
  15   1  18      805.57      731.32     64.93 o 
   0   2  18      352.44      347.31     83.06 o 
   1   2  18      247.14      241.86     50.38 o 
   2   2  18     1459.46     1393.96     51.79 o 
   3   2  18      794.80      913.23     55.93 o 
   4   2  18     7566.55     8000.04     83.16 o 
   5   2  18      456.25      478.76     64.94 o 
   6   2  18     1356.23     1265.02     67.59 o 
   7   2  18     1172.22     1231.68     66.99 o 
   8   2  18     2969.72     2981.00     68.63 o 
   9   2  18      308.42      419.36     63.67 o 
  10   2  18      129.99      157.77     66.14 o 
  11   2  18      432.13      404.24     66.92 o 
  12   2  18      369.29      431.44     70.38 o 
  13   2  18       44.46       92.06     65.48 o 
  14   2  18      968.39      879.26     99.78 o 
  15   2  18      218.75      216.86     66.17 o 
   1   3  18     3872.18     3892.04     60.25 o 
   2   3  18       16.31       66.14     49.71 o 
   3   3  18     1773.45     1796.17     58.78 o 
   4   3  18      506.75      604.86     60.69 o 
   5   3  18      831.07      970.13     87.44 o 
   6   3  18     1004.92      978.89     63.68 o 
   7   3  18     1326.84     1421.59     70.50 o 
   8   3  18      162.38      303.34     69.65 o 
   9   3  18       38.34      160.72     85.64 o 
  10   3  18        6.30       83.64     66.34 o 
  11   3  18     2867.75     2935.79     97.97 o 
  12   3  18        0.36       63.60     66.75 o 
  13   3  18     1095.29      960.92     68.31 o 
  14   3  18       40.85       41.62     69.60 o 
  15   3  18      922.22      758.21     65.49 o 
   0   4  18     4991.22     5179.88     95.07 o 
   1   4  18       80.46      208.24     57.08 o 
   2   4  18     1074.08     1255.60     55.33 o 
   3   4  18       22.28       71.93     55.88 o 
   4   4  18     2686.51     2617.73     65.07 o 
   5   4  18     2372.91     2454.61     65.75 o 
   6   4  18      132.34      173.06     64.48 o 
   7   4  18      365.58      574.71     67.18 o 
   8   4  18      120.23      112.16     67.93 o 
   9   4  18      198.57      202.37     66.14 o 
  10   4  18      295.95      415.57     97.12 o 
  11   4  18        7.76       44.86     67.86 o 
  12   4  18     2193.39     1736.02     73.52 o 
  13   4  18       75.79       58.09     67.97 o 
  14   4  18       15.49       80.72     62.60 o 
  15   4  18       25.22       65.60     65.05 o 
   1   5  18      228.57      244.63     58.50 o 
   2   5  18      606.84      781.04     61.16 o 
   3   5  18      933.28      999.43     58.06 o 
   4   5  18      672.21      841.91     65.25 o 
   5   5  18     1338.69     1481.23     69.88 o 
   6   5  18     1601.82     1757.39     68.82 o 
   7   5  18     2351.25     2331.92     69.05 o 
   8   5  18      682.36      713.01     72.04 o 
   9   5  18      213.74      432.90     73.00 o 
  10   5  18       44.59       86.17     73.05 o 
  11   5  18        8.91       31.09     71.76 o 
  12   5  18        3.68      163.56     75.90 o 
  13   5  18        1.75      102.88     69.66 o 
  14   5  18      495.64      565.71    119.78 o 
   0   6  18     1186.80     1143.57     86.27 o 
   1   6  18      174.29      231.67     61.07 o 
   2   6  18      236.28      245.50     60.34 o 
   3   6  18       67.41      150.83     67.60 o 
   4   6  18      705.99      785.57     63.77 o 
   5   6  18       13.27       35.40     72.31 o 
   6   6  18       46.91      135.66    110.14 o 
   7   6  18        0.35       69.91     72.68 o 
   8   6  18      188.08      361.77     73.55 o 
   9   6  18       62.39       38.23     71.81 o 
  10   6  18       90.64      202.04    150.37 o 
  11   6  18       37.26      116.61     63.64 o 
  12   6  18      378.79      398.60     69.89 o 
  13   6  18      105.84      158.16     72.17 o 
  14   6  18       52.11       62.05     71.49 o 
   1   7  18     1721.10     1821.81     66.62 o 
   2   7  18       43.83       32.78    115.22 o 
   3   7  18      134.42      246.65     73.33 o 
   4   7  18     2760.25     2899.88    125.29 o 
   5   7  18       65.52       90.46     60.71 o 
   6   7  18     1829.23     1861.67     79.00 o 
   7   7  18        1.24      -35.79     71.97 o 
   8   7  18      672.75      658.87     73.97 o 
   9   7  18      370.58      506.07    135.53 o 
  10   7  18      197.09      302.71    104.29 o 
  11   7  18      664.61      577.58     70.32 o 
  12   7  18       36.02      231.00     96.55 o 
  13   7  18      668.99      584.38     84.05 o 
  14   7  18        0.98      -75.11    120.15 o 
   0   8  18     1321.28     1262.92    104.38 o 
   1   8  18      186.13      312.68     73.90 o 
   2   8  18      580.93      683.31     70.41 o 
   3   8  18       99.55      170.70     74.59 o 
   4   8  18      199.00      167.91     73.72 o 
   5   8  18      279.48      248.95     62.45 o 
   6   8  18       52.88       97.81     63.55 o 
   7   8  18        3.96      -34.74     95.33 o 
   8   8  18      830.72      771.28     87.20 o 
   9   8  18      201.74      182.73     73.11 o 
  10   8  18       43.16      169.70     72.54 o 
  11   8  18       37.82      190.07     83.36 o 
  12   8  18       35.12       68.17     86.92 o 
  13   8  18        2.52      170.97    130.78 o 
   1   9  18      955.99      831.36     79.75 o 
   2   9  18      310.63      370.66     66.34 o 
   3   9  18       76.78       83.46     76.98 o 
   4   9  18       75.71      106.82     76.41 o 
   5   9  18       66.47      123.29     63.82 o 
   6   9  18      939.87      994.15     83.17 o 
   7   9  18        0.24       66.88     72.28 o 
   8   9  18      609.70      594.61     66.67 o 
   9   9  18      697.03      603.26     72.54 o 
  10   9  18      147.36       54.33     98.86 o 
  11   9  18      538.54      605.94    142.26 o 
  12   9  18        4.40       54.04     72.13 o 
   0  10  18       17.94       76.74    113.23 o 
   1  10  18       33.27       51.33    114.11 o 
   2  10  18      426.40      477.90    102.77 o 
   3  10  18      838.40      863.34     73.68 o 
   4  10  18      658.32      714.38     76.75 o 
   5  10  18     1059.14     1057.62     78.09 o 
   6  10  18        1.31      197.90     70.40 o 
   7  10  18      644.79      533.15     92.35 o 
   8  10  18      135.63      177.34     76.41 o 
   9  10  18      191.62      239.39     72.19 o 
  10  10  18       10.07       24.18     72.52 o 
  11  10  18      170.33       84.54     67.13 o 
   1  11  18       14.61      106.68    119.01 o 
   2  11  18       11.69      -56.44    179.97 o 
   3  11  18      786.70      790.74     68.88 o 
   4  11  18       18.09      180.44    190.66 o 
   5  11  18      325.14      420.53     96.74 o 
   6  11  18        9.16      155.79     63.52 o 
   7  11  18      556.49      557.32    137.04 o 
   8  11  18      255.35      259.36     61.65 o 
   9  11  18      121.60       11.10     75.43 o 
  10  11  18        0.62      236.95     91.17 o 
  11  11  18      172.36      119.89    165.81 o 
   1  12  18      464.50      423.09    112.98 o 
   2  12  18       65.88      180.21    156.76 o 
   3  12  18      345.67      329.01     71.88 o 
   4  12  18       92.64      117.17     79.04 o 
   5  12  18     1142.31     1157.96     72.92 o 
   6  12  18       18.11       75.02    106.06 o 
   7  12  18     1289.03      957.70     75.13 o 
   8  12  18      272.50      237.04     63.90 o 
   9  12  18      381.76      271.84     62.93 o 
   1  13  18      495.44      465.42     74.78 o 
   2  13  18       87.62       29.31    115.49 o 
   3  13  18      636.03      556.20    113.73 o 
   4  13  18       42.92      -97.82    108.51 o 
   5  13  18       97.76       82.46     70.47 o 
   6  13  18        5.18      -62.95     62.95 o 
   7  13  18      513.88      503.17     64.05 o 
   8  13  18       25.47       -7.70     55.42 o 
   0  14  18      279.20      258.03    114.11 o 
   1  14  18       36.05      -81.58     81.58 o 
   2  14  18      130.14      172.23     89.70 o 
   3  14  18      380.98      280.68     92.59 o 
   4  14  18     1898.11      974.13    121.03 o 
   5  14  18       36.60      261.43     92.85 o 
   6  14  18       83.02       89.70    225.82 o 
   1  15  18      684.77      480.59     73.21 o 
   2  15  18      226.50      225.82    119.27 o 
   1   1  19     1912.24     1975.13     47.92 o 
   2   1  19      258.93      338.49     49.70 o 
   3   1  19      663.16      683.32     48.89 o 
   4   1  19       25.88       49.39     67.86 o 
   5   1  19      442.76      517.10     67.67 o 
   6   1  19      264.00      305.46     71.73 o 
   7   1  19       64.46       78.52     67.37 o 
   8   1  19       25.43       54.92     67.43 o 
   9   1  19      291.49      344.73     79.98 o 
  10   1  19       16.44      112.44     92.50 o 
  11   1  19     1194.99     1072.15     68.12 o 
  12   1  19      168.35      250.10     65.67 o 
  13   1  19      645.13      494.02     66.89 o 
  14   1  19        3.70      -29.90     76.71 o 
   0   2  19      530.95      597.06     63.07 o 
   1   2  19       16.57       12.59     50.20 o 
   2   2  19     1384.69     1451.19     50.87 o 
   3   2  19       25.96       60.42     47.82 o 
   4   2  19     1319.71     1390.89     53.88 o 
   5   2  19        0.64      125.79     61.03 o 
   6   2  19       84.24      259.28     65.00 o 
   7   2  19        0.12       50.78     64.38 o 
   8   2  19     1563.16     1510.92     70.14 o 
   9   2  19       91.72      155.89     89.70 o 
  10   2  19      192.97      314.19     67.46 o 
  11   2  19       23.52      105.77     65.85 o 
  12   2  19       18.42      -18.77     72.71 o 
  13   2  19        9.02        7.60     67.55 o 
  14   2  19      516.03      475.65     98.49 o 
   1   3  19       12.31       57.39     49.46 o 
   2   3  19      426.63      473.18     49.21 o 
   3   3  19     5117.98     5324.21    100.76 o 
   4   3  19        7.35       57.48     55.62 o 
   5   3  19      197.88      115.91     61.93 o 
   6   3  19      343.66      342.20     67.03 o 
   7   3  19      699.34      759.66     66.19 o 
   8   3  19        1.25       87.95     66.34 o 
   9   3  19      944.15      865.85     65.68 o 
  10   3  19       73.88      171.92     70.45 o 
  11   3  19       16.22       64.83     66.53 o 
  12   3  19      122.77      169.80     66.66 o 
  13   3  19      311.10      264.71     68.03 o 
   0   4  19     6040.94     6164.44     89.61 o 
   1   4  19        2.86       83.89     56.52 o 
   2   4  19      220.23      297.74     51.51 o 
   3   4  19       27.67      123.83     53.46 o 
   4   4  19       66.87      120.41     55.20 o 
   5   4  19        3.36       57.58     62.35 o 
   6   4  19       26.18      111.51     67.94 o 
   7   4  19      416.03      497.45     66.24 o 
   8   4  19       49.16      112.23     62.09 o 
   9   4  19       90.04      166.25     67.18 o 
  10   4  19     1162.20     1280.31     80.94 o 
  11   4  19       24.51      125.68     68.29 o 
  12   4  19     2060.86     1662.01     72.58 o 
  13   4  19       17.80       85.85     68.30 o 
   1   5  19     1831.27     1874.64     61.66 o 
   2   5  19       78.59      184.30     52.55 o 
   3   5  19     1831.33     1917.01     63.09 o 
   4   5  19      617.38      683.49     57.08 o 
   5   5  19      287.29      276.23     59.36 o 
   6   5  19      142.16      188.92     66.56 o 
   7   5  19      802.37      848.47     72.79 o 
   8   5  19       61.77       91.18    114.71 o 
   9   5  19        1.40      153.19     76.75 o 
  10   5  19      229.98      206.83     73.07 o 
  11   5  19      891.86      993.12     77.25 o 
  12   5  19       17.46       42.26     69.44 o 
  13   5  19       69.18      200.84     72.31 o 
   0   6  19      529.67      522.33     86.18 o 
   1   6  19      548.72      582.42     60.88 o 
   2   6  19     2242.80     2363.30     63.15 o 
   3   6  19       22.86       65.28     55.71 o 
   4   6  19     2373.72     2153.53     67.67 o 
   5   6  19       21.30      194.07     59.72 o 
   6   6  19      483.41      553.62     76.80 o 
   7   6  19      332.81      291.80     74.35 o 
   8   6  19     1959.94     2088.95    169.68 o 
   9   6  19      167.84      255.23     72.33 o 
  10   6  19      386.35      475.33     72.52 o 
  11   6  19       15.06       15.55     75.31 o 
  12   6  19       41.41      217.57     72.17 o 
   1   7  19     2079.83     2156.02     82.19 o 
   2   7  19      207.72      344.93     68.54 o 
   3   7  19      864.16     1090.68     77.41 o 
   4   7  19        0.07       94.38     62.22 o 
   5   7  19      351.63      416.44     62.76 o 
   6   7  19       17.33       44.11     61.29 o 
   7   7  19     1450.67     1422.11     96.87 o 
   8   7  19       21.08      113.57     72.07 o 
   9   7  19       27.55      105.67     67.68 o 
  10   7  19      180.10      238.56     87.69 o 
  11   7  19      716.11      562.45     89.36 o 
  12   7  19      332.48      359.40     72.51 o 
   0   8  19    10038.15    10406.97    266.12 o 
   1   8  19       90.24      125.81     94.55 o 
   2   8  19       97.41       92.12     69.63 o 
   3   8  19       44.51      132.88     78.92 o 
   4   8  19      829.60      792.53     74.12 o 
   5   8  19      106.26      203.36     63.71 o 
   6   8  19      174.18      263.72     71.81 o 
   7   8  19       44.76      110.51     84.58 o 
   8   8  19      327.18      376.47    134.04 o 
   9   8  19      475.98      469.57    116.70 o 
  10   8  19     2193.92     1833.41    101.12 o 
  11   8  19        3.46      -13.11     72.64 o 
   1   9  19      145.75      238.42     97.25 o 
   2   9  19       68.14       78.29     94.15 o 
   3   9  19     1976.18     1761.82     92.09 o 
   4   9  19       12.73      -94.32     94.32 o 
   5   9  19      552.51      646.71     62.72 o 
   6   9  19        8.04       14.27     62.25 o 
   7   9  19     1844.74     1499.00     84.24 o 
   8   9  19        3.64       82.46     74.97 o 
   9   9  19      206.66      401.12     92.35 o 
  10   9  19      807.24      757.04     92.40 o 
   0  10  19     2856.84     2361.79    125.05 o 
   1  10  19      483.49      589.41    118.01 o 
   2  10  19      693.53      586.26    113.86 o 
   3  10  19       28.61      159.06     72.67 o 
   4  10  19     2431.04     2129.66     82.50 o 
   5  10  19        0.65       75.11     63.31 o 
   6  10  19       59.57       15.34     72.19 o 
   7  10  19       80.05       38.90     71.71 o 
   8  10  19     2071.97     1779.47     77.15 o 
   9  10  19      305.30      233.36     75.49 o 
   1  11  19     2603.36     2773.93    123.04 o 
   2  11  19        1.35      104.10     80.29 o 
   3  11  19      118.20      436.18    113.10 o 
   4  11  19       10.00      127.00     93.07 o 
   5  11  19       84.54      288.49     60.17 o 
   6  11  19      190.93      252.95     71.15 o 
   7  11  19      685.57      672.04    100.07 o 
   8  11  19       77.25      123.50     86.27 o 
   0  12  19     1229.19      989.60    118.76 o 
   1  12  19       64.92      256.06     74.51 o 
   2  12  19        8.86      179.40    114.99 o 
   3  12  19       62.13      533.17    114.11 o 
   4  12  19      728.35      692.20     87.75 o 
   5  12  19       28.77       68.80    100.55 o 
   6  12  19      277.83      297.38     91.30 o 
   1  13  19       17.85       38.01     82.68 o 
   2  13  19       33.07      152.60    113.86 o 
   3  13  19     2287.34     1324.25    123.04 o 
   4  13  19       13.63       49.57    116.62 o 
   0   0  20     3087.00     3058.25    189.34 o 
   1   0  20      405.99      476.02     66.58 o 
   2   0  20      572.46      783.19     63.47 o 
   3   0  20        3.68       47.21     64.31 o 
   4   0  20      608.02      604.33     79.94 o 
   5   0  20     7434.27     7585.41    113.26 o 
   6   0  20      522.36      724.12    101.52 o 
   7   0  20      835.28      927.97    162.04 o 
   8   0  20     1015.50      931.29     96.25 o 
   9   0  20        1.06      191.90     88.59 o 
  10   0  20      201.50      381.53     98.53 o 
  11   0  20       10.85       33.44     95.99 o 
  12   0  20      300.21      362.33    127.32 o 
   1   1  20      972.49     1161.82     55.00 o 
   2   1  20      639.38      781.57     45.74 o 
   3   1  20     2650.42     2723.33     52.05 o 
   4   1  20       22.74       98.47     51.04 o 
   5   1  20        6.95       47.38     60.18 o 
   6   1  20      835.06      979.93     70.52 o 
   7   1  20       52.41       44.62     67.59 o 
   8   1  20      381.59      392.22     68.59 o 
   9   1  20      680.66      747.54     86.93 o 
  10   1  20      512.41      488.09     66.49 o 
  11   1  20      831.44      792.22     66.48 o 
  12   1  20       45.29      182.00     65.50 o 
   0   2  20     1389.63     1436.37     68.04 o 
   1   2  20      685.55      751.37     49.28 o 
   2   2  20      279.09      342.42     49.88 o 
   3   2  20     1681.90     1721.73     60.84 o 
   4   2  20     1265.98     1306.02     56.06 o 
   5   2  20       29.06       48.65     61.33 o 
   6   2  20       90.21      139.68     59.48 o 
   7   2  20      401.96      476.17     68.34 o 
   8   2  20      658.27      605.76     71.37 o 
   9   2  20     1596.28     1662.66     87.38 o 
  10   2  20        0.47       88.73     69.28 o 
  11   2  20      344.57      259.68     67.18 o 
  12   2  20      122.18      167.39     79.17 o 
   1   3  20      960.02      991.44     52.77 o 
   2   3  20      874.05      932.00     51.57 o 
   3   3  20     1069.51     1030.32     50.42 o 
   4   3  20     1595.75     1658.32     57.14 o 
   5   3  20        3.99       38.98     54.83 o 
   6   3  20     2536.01     2387.25    166.49 o 
   7   3  20      505.95      490.59     63.55 o 
   8   3  20      173.26      117.79     61.37 o 
   9   3  20      211.41      206.37     69.92 o 
  10   3  20      261.41      328.67     70.32 o 
  11   3  20      685.64      590.12     68.82 o 
   0   4  20     2406.35     2386.90    114.73 o 
   1   4  20      141.78      146.61     56.09 o 
   2   4  20       11.49       56.96     51.53 o 
   3   4  20       37.90      106.93     53.47 o 
   4   4  20     1184.74     1265.33     58.56 o 
   5   4  20     2206.77     2066.43     57.95 o 
   6   4  20       56.51      110.96     65.13 o 
   7   4  20     1226.14     1153.69     68.56 o 
   8   4  20      149.17      140.01     65.79 o 
   9   4  20       38.93      162.13     70.96 o 
  10   4  20      101.38      219.52     67.02 o 
  11   4  20      269.20      344.22     66.49 o 
   1   5  20      376.10      375.93     57.86 o 
   2   5  20     2636.85     2726.72     55.43 o 
   3   5  20      836.08      893.58     55.46 o 
   4   5  20      821.45      794.49     59.51 o 
   5   5  20      230.27      350.24     58.76 o 
   6   5  20     1023.31      997.16     59.71 o 
   7   5  20       86.22      125.66     76.16 o 
   8   5  20     1053.63     1049.48     74.37 o 
   9   5  20        7.36      113.44     70.56 o 
  10   5  20      485.18      370.33     72.30 o 
  11   5  20       65.39       98.25     94.24 o 
   0   6  20      639.23      755.51    132.71 o 
   1   6  20      158.05      199.26     94.55 o 
   2   6  20       23.16       70.42     62.50 o 
   3   6  20      774.68      726.05     57.41 o 
   4   6  20      176.64      255.22     63.48 o 
   5   6  20       23.06      102.69     47.79 o 
   6   6  20       59.25      103.12     63.09 o 
   7   6  20      120.05      205.09    103.40 o 
   8   6  20      132.96      117.20     86.10 o 
   9   6  20       71.01       61.34     97.66 o 
  10   6  20      159.76      208.02     72.54 o 
   1   7  20      170.11      219.43     65.90 o 
   2   7  20       95.09      113.08     68.68 o 
   3   7  20       13.26       86.84     57.87 o 
   4   7  20     1045.34      990.68     59.66 o 
   5   7  20      169.09      147.05     66.41 o 
   6   7  20     1305.10     1146.49     81.91 o 
   7   7  20      152.44      259.44     65.75 o 
   8   7  20      999.54      960.49     76.27 o 
   9   7  20        0.40       16.35     87.95 o 
   1   8  20       98.97      232.85     95.19 o 
   2   8  20      247.37      219.43     71.53 o 
   3   8  20      262.34      261.40     59.31 o 
   4   8  20       99.89       85.61     58.47 o 
   5   8  20      212.26       87.55     64.56 o 
   6   8  20        5.51       32.70     62.65 o 
   7   8  20      170.82      125.74     61.89 o 
   8   8  20       50.16      142.21     72.73 o 
   9   8  20        1.68      213.50    160.66 o 
   1   9  20       64.55      174.39    113.23 o 
   2   9  20       23.98       27.52     76.34 o 
   3   9  20        1.37      -46.73     90.58 o 
   4   9  20      292.15      316.53     69.15 o 
   5   9  20        3.18      -48.44     76.12 o 
   6   9  20      169.17      227.50    104.95 o 
   7   9  20      122.14      190.73     62.91 o 
   8   9  20      320.70       97.12    127.19 o 
   0  10  20       10.56      -16.86    118.39 o 
   1  10  20       37.19      196.76    117.88 o 
   2  10  20       34.24     -119.64    119.64 o 
   3  10  20     1818.10     1455.46     79.83 o 
   4  10  20      128.22      125.00     61.56 o 
   5  10  20      788.35      719.02     76.08 o 
   6  10  20       75.60      191.55     83.96 o 
   1  11  20       70.91      116.65     74.14 o 
   2  11  20      457.24      181.97     83.32 o 
   3  11  20      113.68      107.19    114.74 o 
   4  11  20       52.73      132.44     98.42 o 
   1   1  21      646.23      643.67     47.84 o 
   2   1  21        7.60       82.91     46.31 o 
   3   1  21     1008.81      906.82     46.73 o 
   4   1  21        6.95       83.69     50.95 o 
   5   1  21      346.11      292.15     49.08 o 
   6   1  21     1134.72     1071.87     61.20 o 
   7   1  21       87.74      107.84     72.07 o 
   8   1  21      164.86      188.54     65.71 o 
   9   1  21      393.09      431.30     68.63 o 
   0   2  21      647.34      628.18     66.40 o 
   1   2  21      447.30      452.67     47.55 o 
   2   2  21       62.94      103.68     46.04 o 
   3   2  21      342.95      334.15     52.44 o 
   4   2  21       47.36      131.79     51.79 o 
   5   2  21       15.98      110.12     56.79 o 
   6   2  21        8.18      163.91     62.40 o 
   7   2  21        1.81       39.47     61.14 o 
   8   2  21       34.13       38.10     61.58 o 
   9   2  21      128.96      137.52     68.80 o 
   1   3  21      319.96      408.15     48.38 o 
   2   3  21      954.77     1047.36     57.92 o 
   3   3  21       44.34      124.98     50.67 o 
   4   3  21      492.36      630.28     54.15 o 
   5   3  21        3.38      155.74     55.62 o 
   6   3  21      710.31      641.89     57.99 o 
   7   3  21        0.67       -5.51     67.79 o 
   8   3  21      657.05      566.60     75.49 o 
   9   3  21       66.73      219.76     73.65 o 
   0   4  21       95.96      166.24     78.95 o 
   1   4  21      542.33      555.38     57.29 o 
   2   4  21      600.67      654.56     52.82 o 
   3   4  21        7.91       95.30     53.07 o 
   4   4  21      250.14      275.14     52.87 o 
   5   4  21     1424.64     1344.98     63.93 o 
   6   4  21       17.88      140.79     62.77 o 
   7   4  21     1047.29      998.77     72.86 o 
   8   4  21       77.15       24.27     66.36 o 
   9   4  21       92.02      183.18    142.16 o 
   1   5  21        0.49       70.37     54.16 o 
   2   5  21      424.74      467.79     52.96 o 
   3   5  21      192.97      277.35     53.26 o 
   4   5  21       46.32       41.60     54.40 o 
   5   5  21        1.22        9.36     57.37 o 
   6   5  21     2529.70     2310.13    165.72 o 
   7   5  21      183.72      282.11     62.99 o 
   8   5  21      137.30      230.10     72.84 o 
   0   6  21      197.83      250.68     85.06 o 
   1   6  21     1322.83     1188.17     56.55 o 
   2   6  21      446.06      468.42     57.26 o 
   3   6  21     1037.68      905.95     74.23 o 
   4   6  21       62.86      125.28     60.96 o 
   5   6  21       81.92      106.54     73.33 o 
   6   6  21       27.77      138.02     71.39 o 
   7   6  21       52.94       10.16     61.62 o 
   1   7  21        4.26      -35.10     88.93 o 
   2   7  21     1209.95     1115.34     61.24 o 
   3   7  21      360.98      302.32     59.32 o 
   4   7  21       76.24      141.22     58.80 o 
   5   7  21        0.77       86.66     64.56 o 
   6   7  21     1232.98      920.06     96.42 o 
   0   8  21       34.33     -118.64    118.64 o 
   1   8  21      637.68      497.67     76.07 o 
   2   8  21       81.61      165.41     91.76 o 
   3   8  21      382.64      421.55     70.90 o 
   4   8  21      365.16      310.66     68.18 o 
   5   8  21     1287.85     1087.53     92.39 o 
   1   9  21      698.71      428.63    119.01 o 
   2   9  21     2634.84     1769.84     88.80 o 
   3   9  21        2.22       86.30    219.53 o 
   0   0  22      594.31      692.18     96.62 o 
   1   0  22      456.87      536.26     67.90 o 
   2   0  22     1811.95     1818.59     97.11 o 
   3   0  22     1907.43     1694.88    163.50 o 
   4   0  22        9.13      126.52     64.03 o 
   5   0  22      300.97      253.82     64.70 o 
   6   0  22      477.14      429.38     71.87 o 
   1   1  22       16.89       88.29     45.42 o 
   2   1  22      843.63      804.06     49.07 o 
   3   1  22      380.20      425.30     47.18 o 
   4   1  22      295.02      304.82     47.07 o 
   5   1  22       88.88      122.88     51.67 o 
   6   1  22     1298.85     1196.93     60.37 o 
   0   2  22      794.35      863.53     78.63 o 
   1   2  22      326.99      251.61     50.00 o 
   2   2  22      270.24      251.87     51.44 o 
   3   2  22      215.11      300.84     51.43 o 
   4   2  22      409.97      380.50     51.05 o 
   5   2  22     2338.74     1889.42     78.04 o 
   1   3  22      416.03      381.03     52.95 o 
   2   3  22     1876.06     1721.77     79.99 o 
   3   3  22        3.68       30.85     55.46 o 
   4   3  22       59.64       37.38     66.47 o 
   5   3  22       45.79      140.47     52.01 o 
   0   4  22     1510.87     1197.00     70.98 o 
   1   4  22      745.98      633.81     53.49 o 
   2   4  22        1.96      -49.67     61.86 o 
   3   4  22      353.71      393.37     53.16 o 
   4   4  22       25.00       70.99     57.02 o 
   5   4  22       44.85       -6.79    130.84 o 
   1   5  22      365.87      364.07     64.74 o 
   2   5  22      773.15      766.05     61.76 o 
   3   5  22      164.74      231.39     60.31 o 
   0   6  22      457.13      464.23    150.05 o 
   1   6  22      604.97      664.26     85.20 o 
   2   6  22      114.64      113.10    168.46 o 
                                                 
